# Supplementary material for: National data meets AI: Machine learning for predicting overweight/obesity among ever-married Bangladeshi women
Source: PLoS One. 2026 Feb 2;21(2):e0341821. doi: 10.1371/journal.pone.0341821 (PMC12863505; doi:10.1371/journal.pone.0341821)
Supplement: S1 File — (CSV) [file pone.0341821.s004.csv]

V013	V024	V025	V106	V701	V130	V151	V201	V123	V124	V125	V119	V122	V121	V159	V716	V704	V190	V190A	V113	V116	V161	V213	V404	V743A	V312	BMI2
1	6	2	2	0	0	1	0	0	0	0	0	0	0	0	0	1	1	1	1	1	0	0	0	2	1	0
7	7	1	1	0	0	1	3	0	0	0	0	0	0	0	1	1	1	1	1	1	0	0	0	2	2	0
1	4	2	2	1	0	1	1	0	0	0	0	0	0	0	1	3	2	2	1	1	0	0	1	2	1	0
6	1	1	1	1	0	1	3	0	0	0	0	0	0	2	1	1	1	1	1	1	0	0	0	2	0	0
3	1	2	2	3	0	1	1	0	0	0	0	0	0	0	0	2	4	5	1	1	0	1	0	2	0	0
2	7	2	1	1	0	1	1	0	0	0	0	0	0	0	1	3	1	1	1	1	0	0	0	2	0	0
3	1	2	3	3	0	2	0	0	0	0	0	0	0	2	0	4	3	4	1	1	0	0	0	2	1	1
3	1	1	3	3	1	1	0	0	0	0	0	0	0	1	1	1	3	1	1	1	0	0	0	2	2	0
3	1	1	2	0	0	1	2	0	0	0	0	0	0	0	1	1	1	1	1	1	0	1	0	2	0	1
5	1	2	1	0	0	1	3	0	0	0	0	0	0	2	0	3	2	2	1	1	0	0	0	2	1	1
2	4	2	2	1	0	1	0	0	0	0	0	0	0	0	3	3	1	1	2	1	0	0	0	2	0	0
2	1	2	3	3	0	1	1	0	0	0	0	0	1	1	4	2	3	3	1	1	0	0	0	2	1	0
6	7	2	2	2	0	1	3	0	0	0	0	0	1	1	3	3	3	4	1	1	0	0	0	2	1	0
3	4	2	1	1	0	1	3	0	0	0	0	0	1	2	1	3	2	3	1	1	0	0	1	2	1	0
4	1	2	3	3	2	1	1	0	0	0	0	0	1	2	2	3	3	4	1	1	0	1	0	2	0	0
3	7	2	2	0	0	1	2	1	0	0	0	0	0	0	1	1	2	2	1	1	0	0	1	2	1	0
7	4	2	3	3	0	1	3	1	0	0	0	0	0	0	1	1	4	4	1	1	0	0	0	2	0	0
2	7	2	3	2	0	1	0	1	0	0	0	0	0	0	0	3	4	4	1	1	0	0	0	2	1	0
3	7	2	2	1	0	1	2	1	0	0	0	0	0	1	1	2	1	1	1	1	0	0	0	2	1	0
2	6	1	2	2	0	1	1	1	0	0	0	0	0	0	0	3	2	1	1	1	0	0	1	2	1	0
7	6	2	0	1	0	1	0	1	0	0	0	0	0	0	0	3	1	1	1	1	0	0	0	1	0	0
5	4	2	3	3	1	1	2	1	0	0	0	0	1	2	3	4	3	3	1	1	0	0	1	2	2	0
4	4	2	3	3	1	1	1	1	0	0	0	0	1	2	1	4	3	3	1	1	0	0	0	2	1	0
4	4	2	3	3	1	1	2	1	0	0	0	0	1	2	0	4	3	4	2	1	0	0	1	2	1	0
2	2	2	2	1	1	1	2	0	1	0	0	0	0	2	1	2	2	3	1	1	0	1	0	2	0	0
4	7	2	3	3	1	1	1	0	1	0	0	0	0	0	1	4	4	5	1	1	0	0	1	2	1	1
1	4	2	2	3	0	1	0	0	1	0	0	0	0	2	0	4	2	3	2	1	0	0	0	2	2	0
5	5	2	3	3	0	1	3	1	1	0	0	0	0	0	1	4	4	4	1	1	0	0	1	2	1	0
4	7	2	3	3	1	1	2	1	1	0	0	0	1	2	1	1	4	5	1	1	0	0	0	2	1	1
2	7	2	2	2	1	1	1	1	1	0	0	0	1	2	1	2	4	5	1	1	0	0	0	2	1	1
1	4	1	1	2	0	1	0	0	0	0	1	0	0	2	3	3	4	2	1	1	0	0	0	1	0	0
2	4	1	2	2	0	2	2	0	0	0	1	0	0	2	0	1	4	2	1	1	0	0	1	2	1	0
3	7	1	1	1	0	1	3	0	0	0	1	0	0	2	1	3	2	1	1	1	0	0	0	2	1	0
4	1	2	2	0	0	2	2	0	0	0	1	0	0	2	1	3	3	3	1	1	0	0	0	1	0	0
2	2	2	3	3	0	1	1	0	0	0	1	0	0	2	3	3	4	4	1	1	0	0	1	2	1	0
2	7	2	3	3	0	2	1	0	0	0	1	0	0	2	0	3	3	3	1	1	0	0	1	2	0	1
3	4	2	2	1	1	1	2	0	0	0	1	0	0	0	3	2	2	2	2	1	0	0	1	2	1	0
7	2	2	1	1	0	1	3	0	0	0	1	0	0	0	0	1	4	4	1	1	0	0	0	2	0	0
3	3	2	2	2	0	2	3	0	0	0	1	0	0	1	1	3	3	3	1	1	0	0	1	2	0	0
2	6	2	2	2	0	1	2	0	0	0	1	0	1	2	3	1	2	3	1	1	0	0	0	2	1	0
5	6	2	2	3	0	1	2	0	0	0	1	0	1	2	1	2	3	4	1	1	0	0	0	2	1	0
4	2	2	1	2	0	2	2	0	0	0	1	0	1	1	0	3	3	4	1	1	0	0	0	2	0	0
2	6	1	3	2	0	1	1	0	0	0	1	0	1	2	0	3	4	3	1	1	0	0	1	2	1	0
3	2	2	2	2	0	1	2	0	0	0	1	0	1	2	0	3	3	3	1	1	0	0	1	2	0	0
3	7	1	3	3	0	1	0	0	0	0	1	0	1	2	0	3	5	4	1	1	0	0	0	2	1	0
3	6	1	3	3	0	1	1	0	0	0	1	0	1	2	0	3	4	3	1	1	0	0	1	2	1	0
1	1	1	3	1	0	1	0	0	0	0	1	0	1	2	0	3	3	2	1	1	0	0	0	3	0	0
1	5	1	1	1	0	1	0	0	0	0	1	0	1	2	0	3	4	2	1	1	0	0	0	3	1	0
4	6	2	2	3	0	1	2	0	0	0	1	0	1	2	3	4	4	4	1	1	0	0	0	1	1	0
5	2	2	1	2	0	1	3	0	0	0	1	0	1	2	0	1	3	3	1	1	0	0	0	2	0	0
1	4	1	3	3	0	2	0	0	0	0	1	0	1	2	3	3	4	2	1	1	0	0	0	2	1	0
6	2	2	1	0	0	1	3	0	0	0	1	0	1	0	0	1	3	4	1	1	0	0	0	2	1	1
3	6	1	2	1	0	1	1	0	0	0	1	0	1	2	3	3	5	4	1	1	0	0	0	2	1	1
2	6	2	2	2	0	1	0	1	0	0	1	0	0	2	1	1	2	2	1	1	0	0	0	2	0	0
1	6	2	2	2	0	1	1	1	0	0	1	0	0	2	1	1	3	3	1	1	0	0	0	2	1	0
1	3	1	2	1	0	1	2	1	0	0	1	0	0	2	0	3	2	1	1	1	0	0	1	2	1	0
1	4	2	2	2	0	1	0	1	0	0	1	0	0	1	1	3	4	4	1	1	0	0	0	2	0	0
4	4	2	2	2	1	1	1	1	0	0	1	0	0	0	3	3	3	4	1	1	0	0	0	2	1	0
4	3	1	3	3	0	1	0	1	0	0	1	0	0	2	4	4	4	2	1	1	0	0	0	2	0	0
1	1	1	2	1	0	1	0	1	0	0	1	0	0	0	1	3	2	1	1	1	0	0	0	3	0	0
1	7	2	2	3	0	1	0	1	0	0	1	0	0	0	1	1	3	4	1	1	0	0	0	2	1	1
1	7	2	2	1	0	1	0	1	0	0	1	0	0	0	1	4	4	5	1	1	0	0	0	2	0	1
5	4	2	0	1	1	1	3	1	0	0	1	0	0	2	1	1	2	2	2	1	0	0	0	2	2	0
1	4	2	1	1	0	1	1	1	0	0	1	0	0	1	1	3	1	1	2	1	0	0	1	3	2	0
1	4	2	2	2	1	1	1	1	0	0	1	0	0	2	1	3	2	2	2	1	0	0	1	1	2	0
5	8	2	1	0	0	1	3	1	0	0	1	0	0	0	0	3	2	3	1	1	0	0	0	2	2	0
5	3	2	1	0	0	1	3	1	0	0	1	0	1	2	0	1	3	4	1	1	0	0	0	2	0	0
2	6	2	2	3	0	1	1	1	0	0	1	0	1	2	1	1	3	3	1	1	0	0	1	2	1	0
2	4	2	3	3	0	2	1	1	0	0	1	0	1	2	2	1	4	5	1	1	0	0	1	2	1	0
3	6	2	1	1	0	1	2	1	0	0	1	0	1	2	0	2	4	5	1	1	0	0	0	2	1	0
2	6	2	1	1	0	1	2	1	0	0	1	0	1	2	3	2	3	3	1	1	0	0	1	2	1	0
7	6	2	2	2	0	1	2	1	0	0	1	0	1	1	1	2	4	4	1	1	0	0	0	2	0	0
3	7	1	2	1	1	1	2	1	0	0	1	0	1	2	3	2	5	3	1	1	0	0	0	3	1	0
3	4	1	2	1	0	1	2	1	0	0	1	0	1	2	3	3	4	2	1	1	0	0	0	1	1	0
2	4	2	3	3	0	1	1	1	0	0	1	0	1	2	3	4	3	3	1	1	0	0	0	1	0	0
5	6	2	1	0	0	1	3	1	0	0	1	0	1	2	1	1	3	4	1	1	0	0	0	2	1	1
4	4	1	2	2	1	1	2	1	0	0	1	0	1	2	0	2	5	4	1	1	0	0	0	2	2	1
2	6	1	2	1	0	1	1	1	0	0	1	0	1	2	3	3	4	2	1	1	0	0	0	2	2	1
2	1	1	3	2	0	1	1	1	0	0	1	0	1	2	3	3	4	2	1	1	0	0	0	2	1	1
6	7	1	1	0	0	1	3	1	0	0	1	0	1	2	1	3	3	2	1	1	0	0	0	3	1	1
1	6	1	2	2	0	2	0	1	0	0	1	0	1	2	0	3	3	2	1	1	0	0	0	3	0	1
1	4	2	1	1	0	1	0	1	0	0	1	0	1	2	1	3	3	3	2	1	0	1	0	3	0	0
4	7	1	0	1	0	1	3	1	0	0	1	0	1	0	0	1	3	2	1	1	0	0	0	2	1	1
4	4	2	2	3	1	1	2	1	0	0	1	0	1	2	1	2	4	4	1	1	0	0	0	2	2	1
3	7	2	3	3	1	1	0	0	1	0	1	0	1	2	3	4	4	5	1	1	0	0	0	2	0	1
6	7	1	3	3	0	1	2	0	1	0	1	0	1	2	4	4	5	4	1	1	0	0	0	2	0	1
2	7	1	3	3	0	1	1	1	1	0	1	0	0	0	0	3	4	3	1	1	0	0	0	2	1	0
2	7	2	2	1	1	1	2	1	1	0	1	0	1	2	1	3	3	4	1	1	0	0	0	2	1	0
2	4	2	2	2	1	1	0	1	1	0	1	0	1	2	1	3	5	5	1	1	0	0	0	3	0	0
1	6	2	2	3	0	1	1	1	1	0	1	0	1	2	1	1	4	4	1	1	0	0	1	2	1	0
4	5	2	1	2	0	1	2	0	0	0	1	1	0	2	0	3	3	3	1	1	0	0	0	2	0	0
2	3	1	1	1	0	1	2	0	0	0	1	1	0	1	0	3	3	1	1	1	0	1	0	1	0	0
5	6	1	2	0	0	1	2	0	0	0	1	1	0	0	1	1	3	2	1	1	0	0	0	2	1	0
3	6	2	3	3	0	1	2	0	0	0	1	1	0	2	0	2	3	4	1	1	0	0	0	2	1	0
3	6	1	3	3	0	1	1	0	0	0	1	1	0	0	0	2	5	4	1	1	0	0	0	2	1	1
2	8	2	2	2	0	1	2	0	0	0	1	1	0	2	0	3	4	5	2	1	0	0	1	3	0	0
7	3	1	1	2	0	1	3	0	0	0	1	1	1	2	0	2	3	1	1	1	0	0	0	2	0	0
3	3	1	2	2	0	1	2	0	0	0	1	1	1	2	3	2	5	4	1	1	0	0	1	2	1	0
1	3	2	2	1	0	2	1	0	0	0	1	1	1	2	0	3	4	5	1	1	0	0	1	2	0	0
2	3	2	3	2	0	2	1	0	0	0	1	1	1	2	0	3	4	5	1	1	0	0	1	2	1	0
1	2	2	2	3	0	1	1	0	0	0	1	1	1	2	0	3	5	5	1	1	0	0	1	2	1	0
1	3	2	1	2	0	2	0	0	0	0	1	1	1	2	0	3	4	5	1	1	0	0	0	3	0	0
2	7	1	3	3	0	1	0	0	0	0	1	1	1	2	0	2	5	4	1	1	0	0	0	2	1	0
1	2	2	2	2	0	2	1	0	0	0	1	1	1	2	0	3	5	5	1	1	0	0	0	2	0	0
2	2	2	2	2	0	2	1	0	0	0	1	1	1	2	0	3	5	5	1	1	0	0	0	2	0	0
2	8	2	2	2	0	1	0	0	0	0	1	1	1	2	0	3	5	5	1	1	0	0	0	2	0	0
4	4	2	1	2	0	1	3	0	0	0	1	1	1	0	1	3	4	5	1	1	0	0	0	2	1	0
3	3	2	3	2	0	1	0	0	0	0	1	1	1	2	4	3	5	5	1	1	0	0	0	2	0	0
2	2	2	2	2	0	1	1	0	0	0	1	1	1	2	0	3	5	5	1	1	0	0	0	3	0	0
6	3	1	2	2	0	1	0	0	0	0	1	1	1	1	3	0	4	3	1	1	0	0	0	1	0	1
2	2	2	2	2	1	1	1	0	0	0	1	1	1	2	0	3	4	5	1	1	0	0	0	2	1	1
2	1	2	3	3	0	1	0	0	0	0	1	1	1	2	0	4	3	4	1	1	0	0	0	2	2	1
3	4	1	3	3	0	1	1	0	0	0	1	1	1	2	0	4	5	4	1	1	0	0	0	2	1	1
6	6	1	3	3	0	1	1	0	0	0	1	1	1	2	3	4	5	4	1	1	0	0	0	2	0	1
3	1	2	3	3	0	1	0	0	0	0	1	1	1	2	4	4	4	4	1	1	0	1	0	2	0	1
2	6	2	2	2	0	1	1	0	0	0	1	1	1	2	0	3	3	4	1	1	0	0	1	2	1	0
7	6	2	0	0	0	1	3	0	0	0	1	1	1	2	1	0	4	4	1	1	0	0	0	2	0	0
7	1	2	1	1	1	1	3	0	0	0	1	1	1	2	1	1	4	5	1	1	0	0	0	2	0	0
3	8	2	2	0	0	1	2	0	0	0	1	1	1	2	0	2	4	5	1	1	0	0	0	2	1	1
3	4	1	1	2	0	1	2	1	0	0	1	1	0	0	0	3	4	2	1	1	0	0	0	2	0	1
2	1	1	3	3	0	1	1	1	0	0	1	1	0	0	0	3	3	2	1	1	0	1	0	2	0	1
2	3	2	1	2	0	1	1	1	0	0	1	1	0	0	0	2	3	4	1	1	0	0	0	2	1	0
4	1	1	3	3	0	1	0	1	0	0	1	1	0	0	0	4	4	2	1	1	0	0	0	2	1	0
2	4	2	3	3	0	1	0	1	0	0	1	1	1	2	0	0	5	5	1	1	0	0	0	2	0	0
1	7	1	2	3	0	1	0	1	0	0	1	1	1	2	0	2	5	3	1	1	0	0	0	2	1	0
3	4	2	1	1	0	1	3	1	0	0	1	1	1	2	3	3	5	5	1	1	0	0	0	2	1	0
1	5	2	2	1	0	1	0	1	0	0	1	1	1	2	0	3	4	5	1	1	0	0	0	2	1	0
1	6	1	3	2	0	1	0	1	0	0	1	1	1	2	0	3	5	3	1	1	0	0	0	2	0	0
5	4	1	2	2	1	1	2	1	0	0	1	1	1	2	0	3	5	3	1	1	0	0	0	2	1	1
1	2	2	3	2	0	1	0	1	0	0	1	1	1	2	2	3	5	5	1	1	0	0	0	2	0	1
4	1	1	3	3	0	2	2	1	0	0	1	1	1	2	3	3	5	4	1	1	0	0	0	2	0	1
7	6	2	2	3	0	1	3	1	0	0	1	1	1	2	3	4	4	5	1	1	0	0	0	2	2	1
3	6	2	2	2	0	1	2	0	1	0	1	1	0	0	0	2	4	4	1	1	0	0	0	2	1	1
3	8	2	2	2	0	2	0	0	1	0	1	1	1	2	0	1	5	5	1	1	0	0	0	2	0	0
1	4	1	3	2	0	1	0	0	1	0	1	1	1	2	0	2	5	5	1	1	0	1	0	2	0	0
1	4	1	2	2	0	1	0	0	1	0	1	1	1	2	0	2	5	4	1	1	0	1	0	2	0	0
1	8	2	2	2	0	1	1	0	1	0	1	1	1	2	0	2	5	5	1	1	0	0	0	2	1	0
5	6	2	2	3	0	1	2	0	1	0	1	1	1	2	1	4	5	5	1	1	0	0	0	2	1	1
6	7	2	2	3	0	1	3	0	1	0	1	1	1	2	1	4	5	5	1	1	0	0	0	2	0	1
5	7	1	3	3	0	1	2	0	1	0	1	1	1	2	4	4	5	4	1	1	0	1	0	2	0	1
2	2	2	3	3	0	1	0	0	1	0	1	1	1	2	4	4	5	5	1	1	0	1	0	2	0	1
3	7	1	3	3	0	1	2	0	1	0	1	1	1	2	0	4	5	3	1	1	0	0	1	2	0	0
6	4	2	3	3	0	1	1	1	1	0	1	1	0	0	4	2	5	5	1	1	0	0	0	2	1	0
3	6	2	2	2	0	1	1	1	1	0	1	1	1	2	1	3	4	4	1	1	0	0	0	2	0	0
2	6	1	2	2	0	1	1	1	1	0	1	1	1	2	1	1	4	2	1	1	0	0	0	2	1	0
5	6	1	3	1	0	1	3	1	1	0	1	1	1	2	3	2	4	2	1	1	0	0	0	2	2	1
5	5	2	3	3	0	1	3	1	1	0	1	1	1	2	4	2	5	5	1	1	0	0	0	2	1	1
4	7	2	3	3	0	1	2	1	1	0	1	1	1	2	4	4	5	5	1	1	0	0	1	2	1	1
2	6	2	3	3	0	1	0	1	1	0	1	1	1	2	0	2	5	5	1	1	0	1	0	2	0	1
1	1	2	3	2	0	1	0	0	0	0	0	0	0	0	0	2	4	5	1	1	0	0	0	1	2	0
1	6	2	2	0	0	1	1	0	0	0	0	0	0	0	2	3	2	2	1	1	0	0	0	2	1	0
6	3	2	0	0	0	1	1	0	0	0	0	0	0	1	3	3	1	1	1	1	0	0	0	2	0	0
2	1	2	2	1	0	1	2	0	0	0	0	0	0	1	3	3	2	2	1	1	0	0	0	2	2	0
2	1	2	3	2	0	1	1	0	0	0	0	0	0	0	1	3	2	3	1	1	0	0	0	2	0	0
3	4	2	3	3	1	1	1	0	0	0	0	0	0	1	0	0	2	2	1	1	0	0	1	3	2	0
2	6	1	2	1	1	1	1	0	0	0	0	0	0	2	1	1	2	1	1	1	0	0	0	2	1	0
2	6	2	2	0	0	1	1	0	0	0	0	0	0	2	0	3	1	1	1	1	0	0	0	2	1	0
3	4	2	2	0	0	1	2	0	0	0	0	0	0	0	1	3	1	1	1	1	0	0	0	2	1	0
6	2	2	1	1	0	1	3	0	0	0	0	0	0	0	3	2	1	2	1	1	0	0	0	1	1	1
7	3	2	0	0	0	1	2	0	0	0	0	0	0	1	0	1	1	1	1	1	0	0	0	2	0	1
3	2	2	2	2	0	1	2	0	0	0	0	0	0	0	1	2	2	2	1	1	0	0	1	2	1	1
3	1	2	2	2	0	1	3	0	0	0	0	0	0	1	0	3	2	2	1	1	0	0	1	2	1	1
2	1	2	3	3	0	2	1	0	0	0	0	0	0	1	0	4	4	5	1	1	0	0	0	2	0	1
1	1	2	3	3	0	2	0	0	0	0	0	0	0	2	0	4	3	4	1	1	0	0	0	2	1	1
7	1	2	1	0	0	1	3	0	0	0	0	0	0	0	0	0	1	1	1	1	0	0	0	2	1	1
5	4	2	3	3	1	1	1	0	0	0	0	0	1	2	3	1	3	3	1	1	0	0	0	2	1	0
3	1	2	3	2	0	1	3	1	0	0	0	0	0	0	1	2	2	2	1	1	0	0	1	1	1	0
4	4	2	1	1	1	1	2	1	0	0	0	0	0	2	0	3	3	3	1	1	0	0	0	2	1	0
1	3	2	2	1	0	1	0	1	0	0	0	0	0	0	0	3	2	2	1	1	0	0	0	3	1	0
2	6	2	2	1	0	1	1	1	0	0	0	0	0	0	3	1	1	1	1	1	0	0	0	2	1	0
4	7	2	2	1	0	1	3	1	0	0	0	0	0	0	1	1	3	3	1	1	0	0	0	2	1	0
2	7	2	2	2	0	1	1	1	0	0	0	0	1	1	1	1	3	4	1	1	0	0	0	2	1	0
5	4	2	3	2	1	1	2	1	0	0	0	0	1	2	1	3	4	4	1	1	0	0	0	2	1	0
7	4	2	1	2	1	1	3	1	0	0	0	0	1	1	1	1	3	4	2	1	0	0	0	2	0	0
2	5	2	3	3	0	1	1	0	1	0	0	0	0	0	1	2	2	2	1	1	0	0	1	2	1	0
7	1	2	1	2	0	1	3	0	1	0	0	0	1	2	0	3	3	3	1	1	0	0	0	2	2	1
4	7	2	2	0	0	1	2	1	1	0	0	0	0	1	1	2	2	2	1	1	0	0	0	2	1	0
1	5	2	3	2	0	1	0	1	1	0	0	0	0	1	1	1	3	4	1	1	0	0	0	3	1	0
2	8	2	2	1	0	1	0	0	0	0	1	0	0	0	0	1	2	3	1	1	0	0	0	2	0	0
5	1	2	2	1	0	1	3	0	0	0	1	0	0	0	1	1	3	4	1	1	0	0	0	2	2	0
4	4	2	3	1	0	1	0	0	0	0	1	0	0	2	3	1	4	5	1	1	0	0	0	2	1	0
1	1	2	2	1	0	1	1	0	0	0	1	0	0	0	1	1	2	2	1	1	0	0	1	2	1	0
6	4	2	3	3	1	1	3	0	0	0	1	0	0	0	4	1	3	3	1	1	0	0	0	2	0	0
2	1	1	2	2	0	1	1	0	0	0	1	0	0	1	1	2	3	2	1	1	0	0	0	2	1	0
2	2	2	2	0	0	2	1	0	0	0	1	0	0	2	1	3	3	3	1	1	0	0	1	2	0	0
2	4	1	2	1	0	1	1	0	0	0	1	0	0	1	0	3	3	2	1	1	0	0	0	2	1	0
1	7	1	2	2	0	2	1	0	0	0	1	0	0	2	1	3	2	1	1	1	0	0	1	2	0	0
2	1	2	2	3	0	1	0	0	0	0	1	0	0	2	0	2	3	4	1	1	0	1	0	3	0	0
2	6	2	2	1	0	2	1	0	0	0	1	0	0	1	0	3	3	3	1	1	0	0	0	3	0	0
5	3	2	2	1	0	1	3	0	0	0	1	0	0	1	3	1	2	2	1	1	0	0	0	1	1	0
3	4	1	2	1	0	2	2	0	0	0	1	0	0	2	3	3	2	1	1	1	0	1	0	1	0	0
3	3	1	3	2	0	2	1	0	0	0	1	0	0	1	3	3	3	1	1	1	0	0	0	2	0	0
5	2	1	2	0	0	1	3	0	0	0	1	0	0	0	1	1	3	2	1	1	0	0	0	1	1	1
4	3	2	2	1	0	1	3	0	0	0	1	0	0	1	0	3	2	2	1	1	0	0	0	1	0	1
4	1	2	1	0	0	1	2	0	0	0	1	0	0	2	1	2	3	4	1	1	0	0	0	2	1	1
4	6	2	2	3	0	2	2	0	0	0	1	0	0	0	0	3	3	4	1	1	0	0	0	2	0	1
5	4	2	2	3	1	1	3	0	0	0	1	0	0	1	1	1	2	3	1	1	0	0	0	2	2	0
6	1	2	2	3	0	1	3	0	0	0	1	0	0	1	1	3	3	3	2	1	0	0	0	2	1	1
6	8	2	3	3	0	1	2	0	0	0	1	0	1	2	0	1	5	5	1	1	0	0	0	1	0	0
2	4	2	3	3	1	1	1	0	0	0	1	0	1	2	1	1	4	4	1	1	0	0	1	2	1	0
5	5	1	3	3	0	1	2	0	0	0	1	0	1	2	4	2	5	3	1	1	0	0	0	2	2	0
7	8	2	2	3	1	1	3	0	0	0	1	0	1	2	1	2	4	5	1	1	0	0	0	2	0	0
5	2	2	0	0	0	1	3	0	0	0	1	0	1	0	1	3	3	3	1	1	0	0	0	2	2	0
6	5	1	0	1	0	1	3	0	0	0	1	0	1	2	3	3	4	3	1	1	0	0	0	2	0	0
2	3	2	1	1	0	1	1	0	0	0	1	0	1	2	1	3	4	4	1	1	0	0	1	2	1	0
3	7	1	2	2	1	1	2	0	0	0	1	0	1	2	1	3	3	2	1	1	0	0	0	2	1	0
4	8	1	1	2	0	1	3	0	0	0	1	0	1	2	3	3	4	2	1	1	0	0	0	2	1	0
2	2	2	3	3	0	1	0	0	0	0	1	0	1	2	0	3	5	5	1	1	0	0	0	2	0	0
2	5	2	3	3	0	1	0	0	0	0	1	0	1	2	0	4	4	4	1	1	0	0	0	2	1	0
1	3	2	2	2	0	1	0	0	0	0	1	0	1	2	0	3	3	3	1	1	0	0	0	3	0	0
1	5	1	1	1	0	1	1	0	0	0	1	0	1	2	0	3	4	3	1	1	0	0	0	2	1	0
4	2	2	1	1	0	1	1	0	0	0	1	0	1	2	1	3	3	4	1	1	0	1	0	2	0	0
2	2	2	3	2	1	1	1	0	0	0	1	0	1	2	4	3	3	4	1	1	0	0	0	2	1	0
3	1	1	3	3	0	1	0	0	0	0	1	0	1	2	4	4	4	2	1	1	0	0	0	1	1	1
5	6	2	2	2	0	1	3	0	0	0	1	0	1	2	0	1	4	5	1	1	0	0	0	2	1	1
7	6	1	1	1	0	1	3	0	0	0	1	0	1	1	3	2	5	4	1	1	0	0	0	2	2	1
3	6	2	1	1	0	1	1	0	0	0	1	0	1	2	3	2	2	3	1	1	0	0	0	2	0	1
6	4	1	2	3	1	1	3	0	0	0	1	0	1	2	2	2	5	4	1	1	0	0	0	2	1	1
3	7	2	2	1	0	1	2	0	0	0	1	0	1	2	0	3	2	2	1	1	0	0	0	2	2	1
2	5	1	1	2	0	1	1	0	0	0	1	0	1	2	0	3	4	3	1	1	0	0	0	2	1	1
3	5	2	1	2	0	1	2	0	0	0	1	0	1	2	1	3	2	3	1	1	0	0	0	2	0	1
3	2	2	2	2	1	1	2	0	0	0	1	0	1	2	0	3	3	4	1	1	0	0	0	2	1	1
2	7	2	3	2	0	2	1	0	0	0	1	0	1	2	1	3	3	4	1	1	0	0	1	2	0	1
6	1	1	2	3	1	1	2	0	0	0	1	0	1	2	0	3	5	3	1	1	0	0	0	2	1	1
1	1	2	2	2	0	1	0	1	0	0	1	0	0	0	3	3	3	4	1	1	0	1	0	1	0	0
2	7	2	2	1	1	1	2	1	0	0	1	0	0	1	3	1	2	2	1	1	0	0	1	2	1	0
1	4	2	2	2	0	1	0	1	0	0	1	0	0	0	0	1	3	4	1	1	0	0	0	2	1	0
2	6	2	2	1	0	1	1	1	0	0	1	0	0	1	1	3	2	2	1	1	0	0	0	2	1	0
1	5	2	2	2	0	1	0	1	0	0	1	0	0	0	0	3	2	3	1	1	0	0	0	2	1	0
2	6	2	1	2	0	1	1	1	0	0	1	0	0	0	0	3	2	2	1	1	0	0	0	2	1	0
1	6	1	3	3	0	1	0	1	0	0	1	0	0	0	0	3	2	1	1	1	0	0	0	2	1	0
1	6	1	3	3	0	1	0	1	0	0	1	0	0	1	1	3	2	1	1	1	0	0	0	2	1	0
1	1	2	2	2	0	1	0	1	0	0	1	0	0	1	0	3	2	2	1	1	0	0	0	3	0	0
7	2	2	1	2	0	1	3	1	0	0	1	0	0	1	1	3	4	5	1	1	0	0	0	2	2	0
3	7	2	3	3	0	1	1	1	0	0	1	0	0	0	1	3	3	4	1	1	0	0	0	2	0	0
4	6	2	2	0	0	1	2	1	0	0	1	0	0	0	1	3	3	4	1	1	0	1	0	2	0	1
3	4	2	3	0	0	1	1	1	0	0	1	0	0	1	2	1	4	4	2	1	0	0	0	1	1	0
4	4	2	1	0	0	1	3	1	0	0	1	0	0	0	3	1	3	4	1	1	0	0	0	1	1	0
3	4	1	2	1	0	1	1	1	0	0	1	0	0	0	1	1	4	3	1	1	0	0	0	2	1	0
4	6	2	2	3	0	1	2	1	0	0	1	0	1	2	0	1	4	5	1	1	0	0	1	2	1	0
3	4	2	2	1	0	1	2	1	0	0	1	0	1	2	0	3	3	3	1	1	0	0	0	2	0	0
2	4	2	2	1	0	1	2	1	0	0	1	0	1	2	3	3	4	4	1	1	0	0	0	2	0	0
1	4	1	3	2	0	1	0	1	0	0	1	0	1	2	1	3	2	1	1	1	0	0	0	2	0	0
2	2	2	3	2	1	1	1	1	0	0	1	0	1	2	0	2	3	4	1	1	0	0	0	3	0	0
3	4	2	0	2	0	1	2	1	0	0	1	0	1	2	1	3	4	4	1	1	0	0	0	2	1	1
1	4	2	3	2	0	1	0	1	0	0	1	0	1	2	0	2	2	3	1	1	0	0	0	3	1	1
6	6	2	2	3	0	1	2	1	0	0	1	0	1	2	1	3	4	5	1	1	0	0	0	2	2	1
5	7	2	2	2	0	1	2	0	1	0	1	0	0	1	0	2	3	4	1	1	0	0	0	2	1	0
1	6	2	2	3	0	1	1	1	1	0	1	0	0	2	1	3	4	5	1	1	0	0	1	2	1	0
3	7	2	3	3	1	1	2	1	1	0	1	0	0	0	1	4	3	3	1	1	0	0	0	2	1	0
2	6	2	2	3	0	1	1	1	1	0	1	0	1	2	1	1	4	4	1	1	0	0	0	2	1	0
2	7	2	2	3	0	1	1	1	1	0	1	0	1	2	1	1	4	4	1	1	0	0	0	2	0	0
7	7	2	1	2	3	1	3	1	1	0	1	0	1	2	1	1	4	5	1	1	0	0	0	2	0	1
3	7	2	3	3	1	1	1	1	1	0	1	0	1	2	1	2	4	4	1	1	0	0	0	2	1	1
4	8	1	2	3	0	1	3	0	0	0	1	1	0	1	0	4	4	3	1	1	0	0	0	1	1	0
1	1	2	2	1	0	1	2	0	0	0	1	1	0	0	0	3	3	4	1	1	0	0	1	2	0	0
4	2	2	3	3	0	1	3	0	0	0	1	1	0	1	0	4	4	5	1	1	0	0	0	1	1	1
7	6	2	2	2	0	1	3	0	0	0	1	1	0	2	1	1	4	5	1	1	0	0	0	2	2	1
4	2	1	2	2	0	1	3	0	0	0	1	1	0	0	0	3	4	2	1	1	0	0	0	2	0	0
3	3	2	2	3	0	1	1	0	0	0	1	1	1	2	0	2	4	4	1	1	0	0	0	1	1	0
4	1	2	2	3	0	1	3	0	0	0	1	1	1	2	3	2	4	4	1	1	0	0	1	1	1	0
2	8	2	3	1	0	1	2	0	0	0	1	1	1	2	3	2	3	4	1	1	0	0	1	2	1	0
1	4	1	2	2	0	1	0	0	0	0	1	1	1	2	0	2	5	4	1	1	0	0	0	2	1	0
2	4	1	3	2	0	1	0	0	0	0	1	1	1	1	0	2	5	4	1	1	0	0	0	2	1	0
1	5	2	1	3	0	1	1	0	0	0	1	1	1	2	0	2	4	4	1	1	0	0	0	2	1	0
1	3	2	2	3	0	1	0	0	0	0	1	1	1	2	0	2	4	5	1	1	0	0	0	2	1	0
3	1	2	2	2	0	2	2	0	0	0	1	1	1	2	1	3	4	4	1	1	0	0	0	2	0	0
4	6	2	1	2	0	2	3	0	0	0	1	1	1	2	3	3	4	4	1	1	0	0	0	2	0	0
2	4	2	3	2	0	1	1	0	0	0	1	1	1	2	1	3	3	4	1	1	0	0	0	2	1	0
2	1	1	3	2	0	1	1	0	0	0	1	1	1	2	0	3	4	2	1	1	0	0	1	2	0	0
1	1	1	3	3	0	1	0	0	0	0	1	1	1	2	2	3	4	2	1	1	0	0	0	2	0	0
4	1	2	2	3	0	2	3	0	0	0	1	1	1	2	0	3	5	5	1	1	0	0	0	2	0	0
2	5	2	3	3	0	1	0	0	0	0	1	1	1	2	3	3	4	5	1	1	0	0	0	2	0	0
2	1	1	3	3	0	1	1	0	0	0	1	1	1	2	0	4	3	2	1	1	0	0	1	2	0	0
1	3	2	1	2	0	1	1	0	0	0	1	1	1	0	0	3	4	5	1	1	0	0	1	3	1	0
1	1	2	3	3	0	1	1	0	0	0	1	1	1	2	0	4	4	4	1	1	0	0	1	3	1	0
6	2	2	0	0	0	2	3	0	0	0	1	1	1	1	0	3	3	4	1	1	0	0	0	1	1	0
1	1	2	2	2	0	2	0	0	0	0	1	1	1	2	0	2	5	5	1	1	0	0	0	2	1	0
2	4	1	3	2	0	1	1	0	0	0	1	1	1	2	0	3	5	3	1	1	0	0	1	1	0	1
5	8	2	2	3	0	1	2	0	0	0	1	1	1	2	0	0	5	5	1	1	0	0	1	2	1	1
3	2	2	3	2	0	1	2	0	0	0	1	1	1	2	0	2	5	5	1	1	0	0	0	2	1	1
4	1	2	2	2	0	1	2	0	0	0	1	1	1	2	3	2	3	3	1	1	0	0	0	2	1	1
3	5	1	3	2	0	2	1	0	0	0	1	1	1	2	4	2	4	2	1	1	0	0	0	2	1	1
3	1	2	3	3	0	1	0	0	0	0	1	1	1	2	0	2	5	5	1	1	0	1	0	2	0	1
2	5	2	3	2	0	2	0	0	0	0	1	1	1	2	0	3	3	4	1	1	0	0	0	2	1	1
7	6	1	2	2	0	1	2	0	0	0	1	1	1	2	0	3	5	5	1	1	0	0	0	2	2	1
3	2	2	2	2	0	2	2	0	0	0	1	1	1	0	0	3	4	5	1	1	0	0	0	2	0	1
2	2	2	2	3	0	1	3	0	0	0	1	1	1	2	0	3	4	5	1	1	0	0	1	2	1	1
3	8	2	2	3	0	1	3	0	0	0	1	1	1	2	1	3	4	5	1	1	0	0	1	2	1	1
2	4	2	2	3	0	2	1	0	0	0	1	1	1	2	0	4	5	5	1	1	0	0	0	2	2	1
4	2	2	3	3	0	1	3	0	0	0	1	1	1	2	4	4	4	5	1	1	0	0	1	2	1	1
3	1	1	3	3	0	1	0	0	0	0	1	1	1	2	0	3	5	4	1	1	0	0	0	3	0	1
3	2	2	3	3	0	1	2	1	0	0	1	1	0	2	0	2	5	5	1	1	0	0	1	2	0	0
7	8	2	1	0	0	2	3	1	0	0	1	1	0	0	1	3	4	5	1	1	0	0	0	1	0	0
6	6	2	1	1	0	1	2	1	0	0	1	1	0	2	1	1	4	4	1	1	0	0	0	2	1	0
2	5	2	1	1	0	1	2	1	0	0	1	1	0	0	0	3	3	4	1	1	0	0	1	2	1	0
5	5	2	1	2	0	1	3	1	0	0	1	1	0	0	0	4	3	4	1	1	0	0	0	2	1	0
6	3	2	2	2	0	1	3	1	0	0	1	1	1	2	1	1	5	5	1	1	0	0	0	2	1	0
2	4	1	3	3	0	1	1	1	0	0	1	1	1	2	4	2	5	4	1	1	0	0	1	2	1	0
3	4	1	2	1	0	1	2	1	0	0	1	1	1	2	3	3	3	1	1	1	0	0	1	2	1	0
2	1	2	2	2	0	2	0	1	0	0	1	1	1	2	0	3	4	5	1	1	0	0	0	2	0	0
1	3	1	2	2	0	1	1	1	0	0	1	1	1	2	0	3	4	3	1	1	0	0	0	2	1	0
2	2	2	3	1	0	1	1	1	0	0	1	1	1	2	0	3	5	5	1	1	0	0	0	3	0	0
3	7	2	2	3	0	1	3	1	0	0	1	1	1	2	1	3	3	4	1	1	0	0	0	3	1	0
2	4	2	3	3	0	1	0	1	0	0	1	1	1	2	0	3	5	5	1	1	0	0	0	3	1	0
1	2	2	2	2	0	1	0	1	0	0	1	1	1	2	0	3	5	5	1	1	0	0	0	1	0	0
2	6	1	2	2	0	1	1	1	0	0	1	1	1	2	0	2	4	3	1	1	0	1	0	2	0	0
2	6	2	2	2	0	1	2	1	0	0	1	1	1	2	1	3	3	4	1	1	0	0	0	2	1	0
6	4	1	1	1	0	1	3	1	0	0	1	1	1	2	1	0	3	1	1	1	0	0	0	2	1	1
1	2	2	3	2	0	1	1	1	0	0	1	1	1	2	0	0	5	5	1	1	0	0	1	2	1	1
3	6	2	2	1	0	1	2	1	0	0	1	1	1	2	3	1	4	4	1	1	0	0	0	2	1	1
6	2	1	2	2	0	1	3	1	0	0	1	1	1	2	1	1	4	3	1	1	0	0	0	2	1	1
1	1	2	3	2	0	2	0	1	0	0	1	1	1	2	1	3	5	5	1	1	0	1	0	2	0	1
1	4	1	2	2	0	1	0	1	0	0	1	1	1	2	0	2	5	4	1	1	0	0	0	3	1	1
2	7	1	3	3	0	1	0	1	0	0	1	1	1	2	0	2	3	2	1	1	0	0	0	2	1	0
5	5	2	3	3	0	1	3	1	0	0	1	1	1	2	3	4	4	4	1	1	0	0	0	2	1	1
3	5	2	3	3	0	1	1	0	1	0	1	1	0	1	0	4	4	5	1	1	0	0	0	2	1	0
1	1	2	3	3	0	2	0	0	1	0	1	1	1	2	1	2	5	5	1	1	0	0	0	2	0	0
2	6	1	3	3	0	1	1	0	1	0	1	1	1	2	4	3	4	3	1	1	0	0	1	2	0	0
1	5	2	2	2	0	1	0	0	1	0	1	1	1	2	0	3	4	4	1	1	0	0	0	3	0	0
4	7	2	3	3	0	1	3	0	1	0	1	1	1	2	1	2	5	5	1	1	0	0	1	2	1	0
1	6	1	2	2	0	1	1	0	1	0	1	1	1	2	0	3	4	3	1	1	0	0	1	2	1	0
3	4	1	3	3	0	1	0	0	1	0	1	1	1	2	0	2	5	4	1	1	0	0	0	2	1	1
3	5	2	3	3	0	2	1	0	1	0	1	1	1	2	0	2	5	5	1	1	0	1	0	2	0	1
1	2	2	2	3	0	1	1	0	1	0	1	1	1	2	0	3	5	5	1	1	0	0	0	2	1	1
1	3	1	3	2	0	1	0	0	1	0	1	1	1	1	0	3	5	3	1	1	0	0	0	3	0	1
3	4	1	3	3	0	1	1	1	1	0	1	1	1	2	4	2	4	3	1	1	0	0	1	2	2	0
3	4	2	3	3	0	1	1	1	1	0	1	1	1	2	1	4	5	5	1	1	0	1	1	2	0	0
3	7	2	3	3	1	1	0	1	1	0	1	1	1	2	0	2	5	5	1	1	0	0	0	2	2	1
1	7	1	3	3	0	1	0	1	1	0	1	1	1	2	0	2	5	5	1	1	0	1	0	2	0	1
5	4	1	3	3	1	1	2	1	1	0	1	1	1	2	0	4	5	4	1	1	0	0	0	2	2	1
7	5	1	3	3	0	1	2	1	1	0	1	1	1	2	4	4	5	5	1	1	0	0	0	2	1	1
5	6	1	3	3	0	2	1	1	1	0	1	1	1	2	4	4	5	5	1	1	0	0	0	2	1	1
6	1	1	2	2	0	1	2	0	0	1	1	1	1	2	0	2	5	4	1	1	0	0	0	2	1	1
1	2	2	3	3	0	1	0	0	1	1	1	1	1	2	0	2	5	5	1	1	0	0	0	3	0	0
1	5	1	1	2	0	1	2	0	0	0	0	0	0	0	1	0	3	1	1	1	0	0	1	1	1	0
7	1	2	1	0	0	1	3	0	0	0	0	0	0	0	1	1	1	2	1	1	0	0	0	1	1	0
7	6	2	0	0	0	1	3	0	0	0	0	0	0	0	1	1	1	1	1	1	0	0	0	1	1	0
4	1	2	1	0	0	1	3	0	0	0	0	0	0	0	1	1	1	1	1	1	0	0	0	1	1	0
2	2	2	1	0	0	2	2	0	0	0	0	0	0	0	3	1	2	2	1	1	0	0	0	1	0	0
5	8	2	1	1	1	1	3	0	0	0	0	0	0	0	1	1	1	1	1	1	0	0	0	1	1	0
6	7	2	0	1	1	1	2	0	0	0	0	0	0	2	3	1	1	1	1	1	0	0	0	1	1	0
1	1	2	1	1	0	1	1	0	0	0	0	0	0	0	0	1	1	2	1	1	0	0	1	1	1	0
3	2	2	1	1	0	2	3	0	0	0	0	0	0	0	1	1	2	2	1	1	0	0	1	1	0	0
1	2	2	2	2	0	1	1	0	0	0	0	0	0	0	1	1	1	2	1	1	0	0	0	1	1	0
4	7	2	2	2	1	1	2	0	0	0	0	0	0	0	1	1	2	2	1	1	0	0	0	1	1	0
5	1	1	0	0	0	1	3	0	0	0	0	0	0	0	2	2	1	1	1	1	0	0	0	1	2	0
6	2	1	0	1	0	1	3	0	0	0	0	0	0	0	0	2	1	1	1	1	0	0	0	1	0	0
7	1	1	0	1	0	1	3	0	0	0	0	0	0	0	0	2	3	2	1	1	0	0	0	1	0	0
2	1	2	1	3	0	1	1	0	0	0	0	0	0	0	0	2	1	1	1	1	0	0	1	1	1	0
2	8	2	1	0	0	1	3	0	0	0	0	0	0	0	0	3	1	1	1	1	0	0	0	1	0	0
7	6	2	0	0	0	1	3	0	0	0	0	0	0	0	0	3	2	2	1	1	0	0	0	1	0	0
7	6	2	0	0	0	1	3	0	0	0	0	0	0	0	1	3	1	1	1	1	0	0	0	1	0	0
5	5	2	0	0	0	1	3	0	0	0	0	0	0	0	3	3	1	1	1	1	0	0	0	1	1	0
2	1	1	0	0	0	1	2	0	0	0	0	0	0	0	3	3	1	1	1	1	0	0	1	1	0	0
2	5	2	1	0	0	1	3	0	0	0	0	0	0	0	3	3	1	1	1	1	0	0	1	1	1	0
1	4	1	2	1	0	2	0	0	0	0	0	0	0	1	0	3	2	1	1	1	0	0	0	1	1	0
5	1	2	1	1	0	2	2	0	0	0	0	0	0	0	0	3	2	3	1	1	0	0	0	1	0	0
4	3	2	1	1	0	2	3	0	0	0	0	0	0	0	0	3	3	4	1	1	0	0	0	1	0	0
7	8	2	1	1	1	1	2	0	0	0	0	0	0	0	3	3	1	1	1	1	0	0	0	1	0	0
3	7	2	1	1	0	1	2	0	0	0	0	0	0	0	1	3	1	1	1	1	0	0	1	1	1	0
5	7	1	0	2	0	2	1	0	0	0	0	0	0	0	3	3	1	1	1	1	0	0	0	1	2	0
1	1	2	2	2	0	1	0	0	0	0	0	0	0	0	0	3	1	1	1	1	0	0	0	1	0	0
5	1	2	2	2	0	2	3	0	0	0	0	0	0	0	0	3	2	2	1	1	0	0	0	1	1	0
3	3	2	2	2	0	1	3	0	0	0	0	0	0	0	0	3	1	2	1	1	0	0	0	1	0	0
4	7	2	2	2	0	2	1	0	0	0	0	0	0	1	1	3	1	1	1	1	0	0	0	1	0	0
2	8	1	0	2	1	1	3	0	0	0	0	0	0	0	1	3	1	1	1	1	0	0	0	1	1	0
1	2	2	2	2	0	1	0	0	0	0	0	0	0	0	0	3	2	3	1	1	0	1	0	1	0	0
1	1	2	2	3	0	2	0	0	0	0	0	0	0	0	0	3	3	3	1	1	0	0	0	1	0	0
4	1	2	2	3	1	2	2	0	0	0	0	0	0	0	1	3	2	2	1	1	0	0	0	1	1	0
7	6	2	1	0	0	1	3	0	0	0	0	0	0	0	1	0	1	1	1	1	0	0	0	2	1	0
7	5	2	0	0	0	1	3	0	0	0	0	0	0	0	3	0	1	1	1	1	0	0	0	2	0	0
7	4	2	0	0	1	1	0	0	0	0	0	0	0	0	0	0	1	1	1	1	0	0	0	2	0	0
6	8	2	1	2	1	1	3	0	0	0	0	0	0	0	0	0	1	1	1	1	0	0	0	2	2	0
4	2	1	0	0	0	1	3	0	0	0	0	0	0	0	0	1	1	1	1	1	0	0	0	2	1	0
5	6	1	0	0	0	1	3	0	0	0	0	0	0	0	1	1	1	1	1	1	0	0	0	2	1	0
5	1	1	1	0	0	1	3	0	0	0	0	0	0	1	1	1	1	1	1	1	0	0	0	2	1	0
3	1	2	1	0	0	1	3	0	0	0	0	0	0	0	0	1	1	2	1	1	0	0	0	2	1	0
5	8	2	0	0	0	1	3	0	0	0	0	0	0	0	0	1	4	4	1	1	0	0	0	2	1	0
2	8	2	0	0	0	1	0	0	0	0	0	0	0	0	0	1	1	1	1	1	0	0	0	2	0	0
5	8	2	0	0	0	1	3	0	0	0	0	0	0	0	0	1	2	2	1	1	0	0	0	2	2	0
5	3	2	1	0	0	1	3	0	0	0	0	0	0	0	0	1	1	2	1	1	0	0	0	2	1	0
1	1	2	1	0	0	1	0	0	0	0	0	0	0	0	0	1	1	1	1	1	0	0	0	2	0	0
6	5	2	0	0	0	1	3	0	0	0	0	0	0	0	0	1	1	1	1	1	0	0	0	2	2	0
1	6	2	1	0	0	1	0	0	0	0	0	0	0	2	0	1	3	3	1	1	0	0	0	2	0	0
5	8	2	0	0	0	1	3	0	0	0	0	0	0	0	0	1	2	2	1	1	0	0	0	2	0	0
6	6	2	0	0	0	1	2	0	0	0	0	0	0	0	0	1	1	1	1	1	0	0	0	2	0	0
6	1	2	0	0	0	1	3	0	0	0	0	0	0	0	0	1	1	1	1	1	0	0	0	2	0	0
7	6	2	1	0	0	1	3	0	0	0	0	0	0	0	0	1	1	1	1	1	0	0	0	2	2	0
6	1	2	0	0	0	1	3	0	0	0	0	0	0	0	0	1	1	1	1	1	0	0	0	2	1	0
5	3	2	0	0	0	1	3	0	0	0	0	0	0	0	0	1	3	3	1	1	0	0	0	2	0	0
1	7	2	1	0	0	1	0	0	0	0	0	0	0	0	1	1	1	1	1	1	0	0	0	2	1	0
4	5	2	1	0	0	1	3	0	0	0	0	0	0	0	1	1	1	1	1	1	0	0	0	2	1	0
6	8	2	0	0	0	1	0	0	0	0	0	0	0	0	1	1	1	1	1	1	0	0	0	2	0	0
7	5	2	0	0	0	1	0	0	0	0	0	0	0	0	1	1	1	1	1	1	0	0	0	2	0	0
5	7	2	0	0	0	2	3	0	0	0	0	0	0	1	1	1	1	1	1	1	0	0	0	2	1	0
3	5	2	1	0	0	1	1	0	0	0	0	0	0	0	1	1	1	1	1	1	0	0	0	2	0	0
5	5	2	0	0	0	1	3	0	0	0	0	0	0	0	1	1	1	1	1	1	0	0	0	2	2	0
5	4	2	1	0	0	1	3	0	0	0	0	0	0	0	1	1	2	3	1	1	0	0	0	2	0	0
4	5	2	0	0	0	1	3	0	0	0	0	0	0	0	1	1	2	2	1	1	0	0	0	2	1	0
7	6	2	0	0	0	1	3	0	0	0	0	0	0	0	1	1	1	1	1	1	0	0	0	2	1	0
3	7	2	1	0	0	1	2	0	0	0	0	0	0	2	1	1	1	1	1	1	0	0	0	2	1	0
5	8	2	0	0	0	1	3	0	0	0	0	0	0	0	1	1	1	1	1	1	0	0	0	2	1	0
3	1	2	1	0	0	1	2	0	0	0	0	0	0	0	1	1	1	1	1	1	0	0	0	2	1	0
2	1	2	1	0	0	1	3	0	0	0	0	0	0	0	1	1	1	1	1	1	0	0	0	2	2	0
5	5	2	1	0	0	1	3	0	0	0	0	0	0	0	1	1	1	1	1	1	0	0	0	2	1	0
4	1	2	0	0	0	1	3	0	0	0	0	0	0	0	1	1	1	1	1	1	0	0	0	2	1	0
5	1	2	2	0	0	1	2	0	0	0	0	0	0	0	1	1	1	1	1	1	0	0	0	2	1	0
4	2	2	1	0	0	1	3	0	0	0	0	0	0	0	1	1	1	1	1	1	0	0	0	2	1	0
4	7	2	0	0	0	2	3	0	0	0	0	0	0	0	1	1	1	1	1	1	0	0	0	2	0	0
3	1	2	0	0	0	1	1	0	0	0	0	0	0	0	1	1	1	1	1	1	0	0	0	2	0	0
6	7	2	0	0	0	1	3	0	0	0	0	0	0	0	1	1	2	3	1	1	0	0	0	2	2	0
5	2	2	1	0	0	1	3	0	0	0	0	0	0	0	1	1	1	1	1	1	0	0	0	2	2	0
4	7	2	0	0	0	1	2	0	0	0	0	0	0	0	1	1	2	3	1	1	0	0	0	2	1	0
3	7	2	1	0	0	1	3	0	0	0	0	0	0	0	1	1	1	1	1	1	0	0	0	2	1	0
4	6	2	0	0	0	1	1	0	0	0	0	0	0	0	1	1	1	1	1	1	0	0	0	2	0	0
7	8	2	1	0	1	1	3	0	0	0	0	0	0	0	1	1	1	1	1	1	0	0	0	2	0	0
6	6	2	0	0	1	1	3	0	0	0	0	0	0	0	1	1	1	1	1	1	0	0	0	2	1	0
7	7	2	0	0	1	1	3	0	0	0	0	0	0	0	1	1	1	1	1	1	0	0	0	2	1	0
5	7	2	1	0	1	2	3	0	0	0	0	0	0	0	1	1	1	1	1	1	0	0	0	2	1	0
7	6	2	0	0	3	1	3	0	0	0	0	0	0	0	1	1	1	1	1	1	0	0	0	2	0	0
2	1	2	2	0	0	1	2	0	0	0	0	0	0	0	1	1	2	2	1	1	0	1	0	2	0	0
3	3	2	0	0	0	1	3	0	0	0	0	0	0	1	0	1	1	1	1	1	0	0	1	2	1	0
2	1	2	0	0	0	1	2	0	0	0	0	0	0	0	1	1	1	1	1	1	0	0	1	2	1	0
2	8	2	1	0	0	1	3	0	0	0	0	0	0	0	1	1	1	1	1	1	0	0	1	2	0	0
5	7	2	1	0	0	1	3	0	0	0	0	0	0	0	1	1	1	1	1	1	0	0	1	2	1	0
4	5	2	1	0	0	1	3	0	0	0	0	0	0	0	1	1	1	1	1	1	0	0	1	2	1	0
4	7	2	0	0	0	1	3	0	0	0	0	0	0	0	1	1	1	2	1	1	0	0	1	2	1	0
5	3	2	1	0	0	1	3	0	0	0	0	0	0	0	1	1	1	1	1	1	0	0	1	2	0	0
5	5	2	0	0	0	1	3	0	0	0	0	0	0	0	1	1	1	1	1	1	0	0	1	2	1	0
4	1	1	2	1	0	1	3	0	0	0	0	0	0	1	1	1	1	1	1	1	0	0	0	2	1	0
2	2	1	1	1	0	1	3	0	0	0	0	0	0	0	1	1	1	1	1	1	0	0	0	2	1	0
4	3	2	1	1	0	1	3	0	0	0	0	0	0	0	0	1	1	1	1	1	0	0	0	2	2	0
1	1	2	2	1	0	1	0	0	0	0	0	0	0	0	0	1	1	1	1	1	0	0	0	2	0	0
3	1	2	1	1	0	1	2	0	0	0	0	0	0	0	0	1	1	1	1	1	0	0	0	2	0	0
2	1	2	1	1	0	1	1	0	0	0	0	0	0	0	0	1	2	2	1	1	0	0	0	2	0	0
2	1	2	2	1	0	1	0	0	0	0	0	0	0	0	0	1	1	1	1	1	0	0	0	2	1	0
4	1	2	0	1	0	1	3	0	0	0	0	0	0	0	0	1	1	1	1	1	0	0	0	2	2	0
1	3	2	2	1	0	1	0	0	0	0	0	0	0	0	0	1	3	3	1	1	0	0	0	2	0	0
2	1	2	2	1	0	1	2	0	0	0	0	0	0	0	0	1	1	1	1	1	0	0	0	2	1	0
4	3	2	0	1	0	1	1	0	0	0	0	0	0	0	0	1	1	1	1	1	0	0	0	2	0	0
7	1	2	1	1	0	1	3	0	0	0	0	0	0	0	0	1	2	2	1	1	0	0	0	2	0	0
7	2	2	1	1	0	1	3	0	0	0	0	0	0	0	0	1	3	4	1	1	0	0	0	2	2	0
6	1	2	0	1	0	1	3	0	0	0	0	0	0	0	0	1	2	2	1	1	0	0	0	2	1	0
7	1	2	1	1	0	1	3	0	0	0	0	0	0	0	0	1	1	1	1	1	0	0	0	2	2	0
5	7	2	1	1	0	1	3	0	0	0	0	0	0	0	0	1	1	1	1	1	0	0	0	2	1	0
7	5	2	1	1	0	1	2	0	0	0	0	0	0	2	1	1	1	2	1	1	0	0	0	2	0	0
2	1	2	1	1	0	1	0	0	0	0	0	0	0	0	1	1	1	2	1	1	0	0	0	2	0	0
6	5	2	1	1	0	1	3	0	0	0	0	0	0	0	1	1	1	1	1	1	0	0	0	2	2	0
5	7	2	0	1	0	1	3	0	0	0	0	0	0	0	1	1	1	1	1	1	0	0	0	2	2	0
4	1	2	1	1	0	1	0	0	0	0	0	0	0	0	1	1	1	1	1	1	0	0	0	2	0	0
1	7	2	0	1	0	1	0	0	0	0	0	0	0	0	1	1	1	2	1	1	0	0	0	2	0	0
3	5	2	1	1	0	1	2	0	0	0	0	0	0	0	1	1	1	1	1	1	0	0	0	2	1	0
3	1	2	2	1	0	1	2	0	0	0	0	0	0	0	1	1	1	1	1	1	0	0	0	2	1	0
5	7	2	0	1	0	1	3	0	0	0	0	0	0	0	1	1	1	1	1	1	0	0	0	2	2	0
5	2	2	1	1	0	1	3	0	0	0	0	0	0	0	1	1	2	2	1	1	0	0	0	2	2	0
2	7	2	2	1	0	1	1	0	0	0	0	0	0	0	1	1	1	1	1	1	0	0	0	2	0	0
7	3	2	1	1	0	2	3	0	0	0	0	0	0	0	1	1	3	3	1	1	0	0	0	2	0	0
5	7	2	2	1	0	1	2	0	0	0	0	0	0	0	1	1	1	1	1	1	0	0	0	2	1	0
4	7	2	2	1	0	1	3	0	0	0	0	0	0	0	1	1	1	1	1	1	0	0	0	2	1	0
3	6	2	2	1	0	1	1	0	0	0	0	0	0	1	1	1	1	1	1	1	0	0	0	2	1	0
3	2	2	1	1	0	1	2	0	0	0	0	0	0	0	1	1	3	4	1	1	0	0	0	2	1	0
7	7	2	0	1	0	1	3	0	0	0	0	0	0	0	1	1	1	1	1	1	0	0	0	2	0	0
4	7	2	1	1	0	1	3	0	0	0	0	0	0	0	1	1	1	1	1	1	0	0	0	2	1	0
4	6	2	1	1	0	1	3	0	0	0	0	0	0	0	2	1	1	1	1	1	0	0	0	2	1	0
7	5	2	0	1	0	1	0	0	0	0	0	0	0	0	3	1	1	1	1	1	0	0	0	2	0	0
4	7	2	1	1	0	1	3	0	0	0	0	0	0	0	3	1	1	1	1	1	0	0	0	2	1	0
1	6	2	2	1	0	1	0	0	0	0	0	0	0	0	3	1	1	1	1	1	0	0	0	2	0	0
5	2	2	1	1	0	1	3	0	0	0	0	0	0	0	3	1	2	2	1	1	0	0	0	2	1	0
6	6	2	0	1	0	1	3	0	0	0	0	0	0	0	3	1	1	1	1	1	0	0	0	2	0	0
3	6	1	2	1	1	1	1	0	0	0	0	0	0	1	0	1	1	1	1	1	0	0	0	2	1	0
5	8	1	0	1	1	1	3	0	0	0	0	0	0	0	1	1	1	1	1	1	0	0	0	2	1	0
5	8	2	1	1	1	1	2	0	0	0	0	0	0	2	0	1	1	1	1	1	0	0	0	2	2	0
4	8	2	1	1	1	1	3	0	0	0	0	0	0	0	0	1	2	2	1	1	0	0	0	2	0	0
3	4	2	2	1	1	1	2	0	0	0	0	0	0	2	1	1	1	1	1	1	0	0	0	2	1	0
3	7	2	1	1	1	1	2	0	0	0	0	0	0	0	3	1	1	1	1	1	0	0	0	2	1	0
3	2	2	0	1	2	1	2	0	0	0	0	0	0	0	3	1	1	1	1	1	0	0	0	2	1	0
3	2	1	2	1	0	1	3	0	0	0	0	0	0	0	1	1	1	1	1	1	0	0	0	2	1	0
2	3	1	2	1	0	1	2	0	0	0	0	0	0	0	1	1	1	1	1	1	0	1	0	2	0	0
3	1	2	0	1	0	1	2	0	0	0	0	0	0	0	0	1	1	1	1	1	0	1	0	2	0	0
3	5	2	0	1	0	1	1	0	0	0	0	0	0	1	0	1	1	1	1	1	0	1	0	2	0	0
3	5	2	2	1	0	1	2	0	0	0	0	0	0	0	1	1	1	1	1	1	0	1	0	2	0	0
2	7	2	2	1	0	1	1	0	0	0	0	0	0	0	3	1	1	2	1	1	0	1	0	2	0	0
1	3	2	0	1	0	1	1	0	0	0	0	0	0	0	0	1	1	1	1	1	0	0	1	2	0	0
1	1	2	2	1	0	1	1	0	0	0	0	0	0	0	0	1	1	1	1	1	0	0	1	2	1	0
2	2	2	1	1	0	1	1	0	0	0	0	0	0	0	0	1	1	2	1	1	0	0	1	2	1	0
1	8	2	1	1	0	1	1	0	0	0	0	0	0	0	0	1	1	1	1	1	0	0	1	2	1	0
1	1	2	1	1	0	1	1	0	0	0	0	0	0	0	0	1	1	1	1	1	0	0	1	2	1	0
4	1	2	2	1	0	1	3	0	0	0	0	0	0	0	0	1	1	1	1	1	0	0	1	2	1	0
3	1	2	1	1	0	1	3	0	0	0	0	0	0	0	0	1	2	2	1	1	0	0	1	2	1	0
2	2	2	2	1	0	1	3	0	0	0	0	0	0	0	0	1	3	3	1	1	0	0	1	2	0	0
2	8	2	2	1	0	1	1	0	0	0	0	0	0	0	0	1	1	1	1	1	0	0	1	2	0	0
4	4	2	1	1	0	1	2	0	0	0	0	0	0	0	0	1	1	1	1	1	0	0	1	2	2	0
2	3	2	2	1	0	1	1	0	0	0	0	0	0	0	1	1	3	3	1	1	0	0	1	2	1	0
1	7	2	1	1	0	1	2	0	0	0	0	0	0	0	1	1	1	1	1	1	0	0	1	2	1	0
2	5	2	2	1	0	1	3	0	0	0	0	0	0	0	1	1	3	4	1	1	0	0	1	2	1	0
2	7	2	1	1	0	1	3	0	0	0	0	0	0	0	1	1	2	2	1	1	0	0	1	2	1	0
3	7	2	1	1	0	1	2	0	0	0	0	0	0	0	1	1	1	1	1	1	0	0	1	2	0	0
2	7	2	2	1	0	1	3	0	0	0	0	0	0	0	1	1	1	1	1	1	0	0	1	2	1	0
3	1	2	3	1	0	1	2	0	0	0	0	0	0	0	1	1	1	1	1	1	0	0	1	2	1	0
4	2	2	0	1	0	1	3	0	0	0	0	0	0	0	3	1	1	1	1	1	0	0	1	2	1	0
2	2	2	2	1	0	1	3	0	0	0	0	0	0	0	3	1	2	2	1	1	0	0	1	2	0	0
1	6	2	2	1	1	1	1	0	0	0	0	0	0	0	0	1	1	1	1	1	0	0	1	2	1	0
3	3	2	1	1	1	2	2	0	0	0	0	0	0	0	0	1	1	1	1	1	0	0	1	2	0	0
2	8	2	1	1	1	1	1	0	0	0	0	0	0	0	0	1	1	1	1	1	0	0	1	2	1	0
2	3	2	1	1	1	1	2	0	0	0	0	0	0	0	1	1	1	1	1	1	0	0	1	2	1	0
3	4	2	1	1	1	1	3	0	0	0	0	0	0	0	1	1	2	2	1	1	0	0	1	2	1	0
3	5	2	1	1	0	1	3	0	0	0	0	0	0	0	1	1	1	1	1	1	0	1	1	2	0	0
3	5	1	2	2	0	1	2	0	0	0	0	0	0	0	3	1	1	1	1	1	0	0	0	2	1	0
3	1	2	2	2	0	1	0	0	0	0	0	0	0	0	0	1	1	1	1	1	0	0	0	2	0	0
3	3	2	2	2	0	1	3	0	0	0	0	0	0	0	0	1	2	3	1	1	0	0	0	2	0	0
5	1	2	1	2	0	1	0	0	0	0	0	0	0	0	0	1	1	2	1	1	0	0	0	2	0	0
1	1	2	2	2	0	1	0	0	0	0	0	0	0	0	0	1	2	2	1	1	0	0	0	2	0	0
1	1	2	1	2	0	1	1	0	0	0	0	0	0	0	0	1	1	1	1	1	0	0	0	2	1	0
4	1	2	1	2	0	1	2	0	0	0	0	0	0	1	1	1	1	1	1	1	0	0	0	2	1	0
5	2	2	2	2	0	1	3	0	0	0	0	0	0	0	1	1	1	1	1	1	0	0	0	2	1	0
2	5	2	0	2	0	1	0	0	0	0	0	0	0	0	1	1	1	1	1	1	0	0	0	2	0	0
3	5	2	2	2	0	1	1	0	0	0	0	0	0	0	1	1	1	1	1	1	0	0	0	2	1	0
7	4	2	1	2	0	1	2	0	0	0	0	0	0	0	1	1	1	2	1	1	0	0	0	2	2	0
4	4	2	2	2	0	1	3	0	0	0	0	0	0	0	1	1	1	1	1	1	0	0	0	2	0	0
7	5	2	0	2	0	1	3	0	0	0	0	0	0	0	1	1	1	1	1	1	0	0	0	2	0	0
6	5	2	2	2	0	1	3	0	0	0	0	0	0	0	1	1	2	2	1	1	0	0	0	2	2	0
2	1	2	2	2	0	2	2	0	0	0	0	0	0	0	1	1	2	3	1	1	0	0	0	2	0	0
3	6	2	2	2	0	1	2	0	0	0	0	0	0	1	1	1	1	1	1	1	0	0	0	2	1	0
6	1	2	1	2	0	1	3	0	0	0	0	0	0	0	1	1	2	2	1	1	0	0	0	2	1	0
2	1	2	2	2	0	1	1	0	0	0	0	0	0	0	3	1	1	1	1	1	0	0	0	2	1	0
2	1	2	2	2	1	1	0	0	0	0	0	0	0	0	0	1	1	1	1	1	0	0	0	2	1	0
3	7	2	2	2	1	1	2	0	0	0	0	0	0	0	1	1	1	1	1	1	0	0	0	2	1	0
4	1	2	1	2	2	1	1	0	0	0	0	0	0	0	0	1	4	4	1	1	0	0	0	2	1	0
3	8	2	2	2	0	1	2	0	0	0	0	0	0	1	0	1	1	2	1	1	0	0	0	2	1	0
2	2	1	1	2	0	1	3	0	0	0	0	0	0	0	1	1	1	1	1	1	0	0	1	2	0	0
3	8	2	1	2	0	1	2	0	0	0	0	0	0	0	0	1	1	1	1	1	0	0	1	2	1	0
1	4	2	2	2	0	1	1	0	0	0	0	0	0	0	0	1	2	3	1	1	0	0	1	2	2	0
3	4	2	2	3	1	1	1	0	0	0	0	0	0	2	1	1	2	3	1	1	0	0	0	2	0	0
3	7	2	3	3	1	1	1	0	0	0	0	0	0	0	1	1	2	2	1	1	0	0	0	2	1	0
2	6	2	2	3	0	1	1	0	0	0	0	0	0	2	1	1	3	3	1	1	0	0	1	2	1	0
2	4	1	2	3	1	1	1	0	0	0	0	0	0	2	3	1	1	1	1	1	0	0	1	2	2	0
3	4	2	2	3	1	1	2	0	0	0	0	0	0	0	1	1	2	2	1	1	0	0	1	2	1	0
4	2	1	0	0	0	1	3	0	0	0	0	0	0	0	0	2	1	1	1	1	0	0	0	2	1	0
5	6	1	1	0	0	1	1	0	0	0	0	0	0	0	0	2	1	1	1	1	0	0	0	2	1	0
6	2	1	1	0	0	1	3	0	0	0	0	0	0	0	1	2	1	1	1	1	0	0	0	2	1	0
5	7	2	0	0	0	1	3	0	0	0	0	0	0	0	0	2	1	1	1	1	0	0	0	2	1	0
6	3	2	1	0	0	1	3	0	0	0	0	0	0	0	0	2	2	2	1	1	0	0	0	2	0	0
4	6	2	1	0	0	1	3	0	0	0	0	0	0	0	0	2	1	1	1	1	0	0	0	2	1	0
7	5	2	0	0	0	1	2	0	0	0	0	0	0	0	1	2	1	1	1	1	0	0	0	2	1	0
4	2	2	1	0	0	1	3	0	0	0	0	0	0	0	1	2	4	5	1	1	0	0	0	2	1	0
4	8	2	2	0	0	1	2	0	0	0	0	0	0	0	1	2	1	1	1	1	0	0	0	2	0	0
6	2	2	1	0	1	1	3	0	0	0	0	0	0	2	0	2	1	1	1	1	0	0	0	2	1	0
4	1	2	1	0	1	1	3	0	0	0	0	0	0	0	1	2	1	1	1	1	0	0	0	2	1	0
1	2	1	1	0	0	1	1	0	0	0	0	0	0	0	0	2	1	1	1	1	0	0	1	2	1	0
3	1	2	1	0	0	1	2	0	0	0	0	0	0	0	0	2	2	2	1	1	0	0	1	2	1	0
5	2	2	0	0	0	1	3	0	0	0	0	0	0	0	0	2	1	1	1	1	0	0	1	2	0	0
3	3	2	1	0	0	1	3	0	0	0	0	0	0	0	0	2	1	1	1	1	0	0	1	2	1	0
4	1	2	1	0	0	1	3	0	0	0	0	0	0	0	0	2	1	1	1	1	0	0	1	2	1	0
6	6	1	1	1	0	1	3	0	0	0	0	0	0	1	1	2	1	1	1	1	0	0	0	2	1	0
5	1	2	1	1	0	1	3	0	0	0	0	0	0	0	0	2	1	1	1	1	0	0	0	2	2	0
6	1	2	1	1	0	1	3	0	0	0	0	0	0	0	0	2	1	1	1	1	0	0	0	2	2	0
5	5	2	0	1	0	1	3	0	0	0	0	0	0	0	0	2	1	1	1	1	0	0	0	2	1	0
2	1	2	1	1	0	1	1	0	0	0	0	0	0	0	0	2	1	1	1	1	0	0	0	2	1	0
7	1	2	1	1	0	1	3	0	0	0	0	0	0	0	0	2	2	2	1	1	0	0	0	2	0	0
2	1	2	2	1	0	1	2	0	0	0	0	0	0	0	1	2	1	1	1	1	0	0	0	2	1	0
3	7	2	2	1	0	1	2	0	0	0	0	0	0	0	1	2	1	1	1	1	0	0	0	2	1	0
6	3	2	0	1	0	1	2	0	0	0	0	0	0	0	1	2	2	2	1	1	0	0	0	2	1	0
7	5	2	1	1	0	1	3	0	0	0	0	0	0	0	1	2	1	2	1	1	0	0	0	2	0	0
6	1	2	1	1	0	1	2	0	0	0	0	0	0	1	1	2	2	2	1	1	0	0	0	2	0	0
3	3	2	2	1	0	2	3	0	0	0	0	0	0	1	1	2	2	2	1	1	0	0	0	2	0	0
4	5	2	1	1	0	1	3	0	0	0	0	0	0	0	3	2	1	2	1	1	0	0	0	2	1	0
6	8	2	1	1	1	1	3	0	0	0	0	0	0	0	1	2	1	2	1	1	0	0	0	2	1	0
3	7	2	1	1	1	1	2	0	0	0	0	0	0	0	1	2	1	1	1	1	0	0	0	2	0	0
3	5	1	2	1	0	1	3	0	0	0	0	0	0	0	0	2	1	1	1	1	0	0	1	2	2	0
1	6	2	1	1	0	1	1	0	0	0	0	0	0	0	0	2	1	1	1	1	0	0	1	2	1	0
1	8	2	1	1	0	1	1	0	0	0	0	0	0	0	0	2	1	2	1	1	0	0	1	2	1	0
2	6	1	2	2	0	1	1	0	0	0	0	0	0	0	1	2	2	1	1	1	0	0	0	2	1	0
2	6	1	2	2	0	1	1	0	0	0	0	0	0	0	1	2	1	1	1	1	0	0	0	2	1	0
3	1	2	1	2	0	1	2	0	0	0	0	0	0	0	0	2	1	2	1	1	0	0	0	2	0	0
4	5	2	1	2	0	1	2	0	0	0	0	0	0	0	0	2	1	1	1	1	0	0	0	2	2	0
7	5	2	2	2	0	1	3	0	0	0	0	0	0	0	1	2	2	3	1	1	0	0	0	2	0	0
3	4	2	1	2	0	1	3	0	0	0	0	0	0	2	1	2	1	1	1	1	0	0	0	2	1	0
4	2	2	1	2	0	1	3	0	0	0	0	0	0	0	3	2	1	1	1	1	0	0	0	2	0	0
2	7	2	2	2	1	1	2	0	0	0	0	0	0	0	0	2	1	1	1	1	0	0	0	2	1	0
2	7	2	1	2	0	1	3	0	0	0	0	0	0	0	1	2	1	1	1	1	0	1	0	2	0	0
5	5	1	1	2	0	1	3	0	0	0	0	0	0	2	1	2	1	1	1	1	0	0	1	2	0	0
1	1	2	2	2	0	1	1	0	0	0	0	0	0	2	0	2	2	3	1	1	0	0	1	2	1	0
2	1	2	2	2	0	1	2	0	0	0	0	0	0	0	1	2	2	3	1	1	0	0	1	2	0	0
4	4	2	2	2	1	1	3	0	0	0	0	0	0	0	1	2	1	2	1	1	0	0	1	2	1	0
1	1	2	2	3	0	1	0	0	0	0	0	0	0	0	0	2	1	1	1	1	0	0	0	2	1	0
4	7	2	2	3	0	1	2	0	0	0	0	0	0	0	1	2	1	1	1	1	0	0	0	2	1	0
3	3	2	2	3	0	1	3	0	0	0	0	0	0	0	1	2	2	2	1	1	0	0	1	2	2	0
5	7	1	0	0	0	1	3	0	0	0	0	0	0	0	0	3	1	1	1	1	0	0	0	2	0	0
4	4	1	1	0	0	1	3	0	0	0	0	0	0	0	1	3	1	1	1	1	0	0	0	2	2	0
7	1	2	0	0	0	1	1	0	0	0	0	0	0	0	0	3	1	1	1	1	0	0	0	2	0	0
7	7	2	1	0	0	1	0	0	0	0	0	0	0	0	0	3	1	1	1	1	0	0	0	2	0	0
4	5	2	1	0	0	2	2	0	0	0	0	0	0	0	0	3	1	1	1	1	0	0	0	2	0	0
4	7	2	2	0	0	2	2	0	0	0	0	0	0	1	0	3	1	1	1	1	0	0	0	2	0	0
2	3	2	1	0	0	1	2	0	0	0	0	0	0	0	0	3	3	3	1	1	0	0	0	2	0	0
4	6	2	1	0	0	1	2	0	0	0	0	0	0	1	0	3	1	1	1	1	0	0	0	2	0	0
4	5	2	1	0	0	1	2	0	0	0	0	0	0	0	0	3	1	1	1	1	0	0	0	2	1	0
2	7	2	1	0	0	1	2	0	0	0	0	0	0	0	0	3	1	1	1	1	0	0	0	2	1	0
6	1	2	1	0	0	1	3	0	0	0	0	0	0	0	0	3	2	2	1	1	0	0	0	2	1	0
5	6	2	1	0	0	1	3	0	0	0	0	0	0	0	0	3	1	1	1	1	0	0	0	2	1	0
6	5	2	2	0	0	2	3	0	0	0	0	0	0	0	1	3	1	1	1	1	0	0	0	2	0	0
4	7	2	0	0	0	1	3	0	0	0	0	0	0	0	1	3	1	1	1	1	0	0	0	2	1	0
5	1	2	0	0	0	1	3	0	0	0	0	0	0	0	1	3	2	2	1	1	0	0	0	2	0	0
3	6	2	1	0	0	2	1	0	0	0	0	0	0	1	1	3	2	2	1	1	0	0	0	2	0	0
4	7	2	0	0	0	1	2	0	0	0	0	0	0	0	1	3	1	1	1	1	0	0	0	2	1	0
4	1	2	1	0	0	1	1	0	0	0	0	0	0	0	1	3	1	1	1	1	0	0	0	2	1	0
7	5	2	0	0	0	1	3	0	0	0	0	0	0	0	1	3	1	1	1	1	0	0	0	2	0	0
7	2	2	0	0	0	1	3	0	0	0	0	0	0	0	1	3	2	2	1	1	0	0	0	2	1	0
6	1	2	1	0	0	1	3	0	0	0	0	0	0	0	1	3	1	1	1	1	0	0	0	2	0	0
6	1	2	0	0	0	1	2	0	0	0	0	0	0	0	1	3	1	1	1	1	0	0	0	2	0	0
4	7	2	1	0	0	2	2	0	0	0	0	0	0	0	1	3	1	1	1	1	0	0	0	2	0	0
6	6	2	0	0	0	1	3	0	0	0	0	0	0	0	3	3	1	1	1	1	0	0	0	2	1	0
3	2	2	1	0	0	1	3	0	0	0	0	0	0	0	3	3	1	1	1	1	0	0	0	2	1	0
6	8	2	0	0	0	1	3	0	0	0	0	0	0	0	3	3	1	1	1	1	0	0	0	2	1	0
3	4	2	0	0	0	2	2	0	0	0	0	0	0	2	3	3	1	1	1	1	0	0	0	2	0	0
5	2	1	1	0	1	1	3	0	0	0	0	0	0	0	3	3	1	1	1	1	0	0	0	2	1	0
7	7	2	0	0	1	1	3	0	0	0	0	0	0	0	0	3	1	1	1	1	0	0	0	2	1	0
6	4	2	0	0	1	1	3	0	0	0	0	0	0	0	1	3	1	1	1	1	0	0	0	2	1	0
5	8	2	1	0	1	1	3	0	0	0	0	0	0	0	3	3	1	1	1	1	0	0	0	2	2	0
6	3	2	0	0	1	1	3	0	0	0	0	0	0	0	3	3	1	1	1	1	0	0	0	2	1	0
3	2	1	0	0	0	1	2	0	0	0	0	0	0	0	0	3	1	1	1	1	0	1	0	2	0	0
5	8	2	0	0	1	2	3	0	0	0	0	0	0	0	0	3	1	1	1	1	0	1	0	2	0	0
5	8	1	0	0	0	1	3	0	0	0	0	0	0	0	3	3	1	1	1	1	0	0	1	2	0	0
3	8	2	0	0	0	1	3	0	0	0	0	0	0	0	0	3	1	1	1	1	0	0	1	2	1	0
3	5	2	1	0	0	1	3	0	0	0	0	0	0	0	0	3	1	1	1	1	0	0	1	2	1	0
1	1	2	1	0	0	1	3	0	0	0	0	0	0	0	0	3	1	1	1	1	0	0	1	2	1	0
1	1	2	1	0	0	1	1	0	0	0	0	0	0	0	0	3	1	1	1	1	0	0	1	2	2	0
4	5	2	0	0	0	1	2	0	0	0	0	0	0	0	1	3	1	1	1	1	0	0	1	2	1	0
2	1	2	2	0	0	2	3	0	0	0	0	0	0	1	1	3	1	1	1	1	0	0	1	2	1	0
4	7	2	0	0	0	1	3	0	0	0	0	0	0	1	1	3	1	1	1	1	0	0	1	2	1	0
3	5	2	1	0	0	1	2	0	0	0	0	0	0	0	1	3	1	1	1	1	0	0	1	2	0	0
3	5	2	0	0	0	2	3	0	0	0	0	0	0	1	1	3	1	2	1	1	0	0	1	2	0	0
3	1	2	1	0	0	1	2	0	0	0	0	0	0	2	1	3	1	2	1	1	0	0	1	2	1	0
4	8	2	1	0	0	1	3	0	0	0	0	0	0	0	3	3	3	3	1	1	0	0	1	2	1	0
4	8	2	0	0	0	1	3	0	0	0	0	0	0	0	3	3	1	1	1	1	0	0	1	2	1	0
4	8	2	1	0	1	1	2	0	0	0	0	0	0	0	0	3	1	1	1	1	0	0	1	2	0	0
4	2	1	1	0	2	1	3	0	0	0	0	0	0	0	1	3	1	1	1	1	0	0	1	2	1	0
5	4	1	1	1	0	1	3	0	0	0	0	0	0	0	1	3	1	1	1	1	0	0	0	2	1	0
2	5	1	1	1	0	1	2	0	0	0	0	0	0	2	1	3	1	1	1	1	0	0	0	2	1	0
3	7	1	1	1	0	1	1	0	0	0	0	0	0	0	3	3	1	1	1	1	0	0	0	2	1	0
3	8	2	2	1	0	2	2	0	0	0	0	0	0	0	0	3	2	3	1	1	0	0	0	2	0	0
3	6	2	2	1	0	2	1	0	0	0	0	0	0	0	0	3	1	1	1	1	0	0	0	2	0	0
1	7	2	3	1	0	1	0	0	0	0	0	0	0	0	0	3	1	2	1	1	0	0	0	2	0	0
2	6	2	2	1	0	1	0	0	0	0	0	0	0	0	0	3	1	1	1	1	0	0	0	2	0	0
6	3	2	1	1	0	1	3	0	0	0	0	0	0	0	0	3	1	1	1	1	0	0	0	2	0	0
6	3	2	0	1	0	1	3	0	0	0	0	0	0	0	0	3	1	2	1	1	0	0	0	2	2	0
7	1	2	0	1	0	1	3	0	0	0	0	0	0	0	0	3	1	1	1	1	0	0	0	2	0	0
3	5	2	2	1	0	1	1	0	0	0	0	0	0	2	0	3	1	1	1	1	0	0	0	2	0	0
1	3	2	2	1	0	1	0	0	0	0	0	0	0	0	0	3	2	3	1	1	0	0	0	2	0	0
5	2	2	1	1	0	1	3	0	0	0	0	0	0	0	0	3	1	1	1	1	0	0	0	2	1	0
6	8	2	1	1	0	1	3	0	0	0	0	0	0	1	0	3	1	1	1	1	0	0	0	2	0	0
4	2	2	1	1	0	1	3	0	0	0	0	0	0	1	0	3	2	2	1	1	0	0	0	2	1	0
4	1	2	1	1	0	1	3	0	0	0	0	0	0	0	0	3	1	1	1	1	0	0	0	2	1	0
4	1	2	2	1	0	1	3	0	0	0	0	0	0	0	0	3	1	1	1	1	0	0	0	2	1	0
6	1	2	0	1	0	1	3	0	0	0	0	0	0	0	0	3	1	1	1	1	0	0	0	2	0	0
3	1	2	2	1	0	1	2	0	0	0	0	0	0	0	0	3	1	1	1	1	0	0	0	2	1	0
5	7	2	0	1	0	2	3	0	0	0	0	0	0	0	0	3	1	1	1	1	0	0	0	2	2	0
4	1	2	2	1	0	1	3	0	0	0	0	0	0	0	0	3	1	1	1	1	0	0	0	2	1	0
4	5	2	1	1	0	1	2	0	0	0	0	0	0	0	1	3	1	1	1	1	0	0	0	2	1	0
3	5	2	1	1	0	1	3	0	0	0	0	0	0	2	1	3	1	1	1	1	0	0	0	2	1	0
4	7	2	1	1	0	2	3	0	0	0	0	0	0	0	1	3	1	1	1	1	0	0	0	2	0	0
5	3	2	0	1	0	2	3	0	0	0	0	0	0	0	1	3	1	1	1	1	0	0	0	2	0	0
2	4	2	2	1	0	1	2	0	0	0	0	0	0	0	1	3	1	1	1	1	0	0	0	2	1	0
4	2	2	0	1	0	1	3	0	0	0	0	0	0	0	1	3	1	1	1	1	0	0	0	2	1	0
1	1	2	2	1	0	1	1	0	0	0	0	0	0	0	1	3	1	1	1	1	0	0	0	2	1	0
5	1	2	1	1	0	2	3	0	0	0	0	0	0	0	1	3	3	4	1	1	0	0	0	2	1	0
4	5	2	1	1	0	1	2	0	0	0	0	0	0	0	1	3	1	1	1	1	0	0	0	2	2	0
2	7	2	2	1	0	2	0	0	0	0	0	0	0	0	1	3	1	1	1	1	0	0	0	2	0	0
2	4	2	1	1	0	1	2	0	0	0	0	0	0	0	1	3	3	3	1	1	0	0	0	2	1	0
7	6	2	0	1	0	1	3	0	0	0	0	0	0	0	3	3	1	1	1	1	0	0	0	2	2	0
4	5	2	2	1	0	1	3	0	0	0	0	0	0	0	3	3	2	2	1	1	0	0	0	2	1	0
3	1	2	2	1	0	1	2	0	0	0	0	0	0	0	3	3	2	2	1	1	0	0	0	2	1	0
3	8	2	1	1	1	1	2	0	0	0	0	0	0	0	0	3	1	1	1	1	0	0	0	2	1	0
3	8	2	2	1	1	1	2	0	0	0	0	0	0	0	0	3	1	1	1	1	0	0	0	2	0	0
2	8	2	2	1	1	1	2	0	0	0	0	0	0	0	0	3	1	1	1	1	0	0	0	2	1	0
3	7	2	0	1	1	1	3	0	0	0	0	0	0	0	0	3	1	1	1	1	0	0	0	2	1	0
4	8	2	2	1	1	1	3	0	0	0	0	0	0	0	1	3	1	2	1	1	0	0	0	2	2	0
4	7	2	2	1	1	1	3	0	0	0	0	0	0	0	1	3	1	1	1	1	0	0	0	2	1	0
3	7	2	2	1	1	1	3	0	0	0	0	0	0	0	1	3	1	1	1	1	0	0	0	2	0	0
4	3	2	1	1	1	1	3	0	0	0	0	0	0	0	1	3	1	1	1	1	0	0	0	2	1	0
3	8	2	1	1	1	2	3	0	0	0	0	0	0	0	1	3	1	1	1	1	0	0	0	2	0	0
4	6	1	1	1	0	1	3	0	0	0	0	0	0	0	1	3	1	1	1	1	0	1	0	2	0	0
1	1	2	1	1	0	1	0	0	0	0	0	0	0	0	0	3	1	1	1	1	0	1	0	2	0	0
3	8	2	1	1	0	1	3	0	0	0	0	0	0	0	0	3	1	1	1	1	0	1	0	2	0	0
1	5	2	3	1	0	1	0	0	0	0	0	0	0	0	0	3	1	1	1	1	0	1	0	2	0	0
2	8	2	1	1	0	1	2	0	0	0	0	0	0	0	0	3	1	1	1	1	0	1	0	2	0	0
1	6	1	2	1	0	1	1	0	0	0	0	0	0	0	0	3	1	1	1	1	0	0	1	2	1	0
2	1	1	1	1	0	1	1	0	0	0	0	0	0	0	0	3	3	1	1	1	0	0	1	2	1	0
1	2	1	0	1	0	1	2	0	0	0	0	0	0	0	0	3	1	1	1	1	0	0	1	2	1	0
4	7	1	0	1	0	1	3	0	0	0	0	0	0	2	1	3	1	1	1	1	0	0	1	2	1	0
4	2	1	1	1	0	1	3	0	0	0	0	0	0	0	3	3	1	1	1	1	0	0	1	2	0	0
2	1	2	1	1	0	1	2	0	0	0	0	0	0	0	0	3	1	1	1	1	0	0	1	2	1	0
3	1	2	1	1	0	2	3	0	0	0	0	0	0	0	0	3	1	1	1	1	0	0	1	2	0	0
2	8	2	1	1	0	1	2	0	0	0	0	0	0	0	0	3	1	1	1	1	0	0	1	2	0	0
3	1	2	2	1	0	1	2	0	0	0	0	0	0	0	0	3	1	2	1	1	0	0	1	2	0	0
3	1	2	1	1	0	1	2	0	0	0	0	0	0	0	0	3	1	1	1	1	0	0	1	2	1	0
1	2	2	1	1	0	1	2	0	0	0	0	0	0	1	0	3	1	1	1	1	0	0	1	2	1	0
1	2	2	3	1	0	1	1	0	0	0	0	0	0	0	0	3	1	1	1	1	0	0	1	2	1	0
1	5	2	1	1	0	1	1	0	0	0	0	0	0	0	0	3	1	1	1	1	0	0	1	2	1	0
2	1	2	1	1	0	1	2	0	0	0	0	0	0	2	0	3	1	1	1	1	0	0	1	2	1	0
3	5	2	2	1	0	1	2	0	0	0	0	0	0	0	1	3	1	1	1	1	0	0	1	2	0	0
2	5	2	1	1	0	1	2	0	0	0	0	0	0	1	1	3	1	1	1	1	0	0	1	2	1	0
2	4	2	2	1	0	1	3	0	0	0	0	0	0	0	1	3	1	2	1	1	0	0	1	2	1	0
4	8	2	1	1	0	1	3	0	0	0	0	0	0	0	1	3	1	1	1	1	0	0	1	2	1	0
1	5	2	1	1	0	1	1	0	0	0	0	0	0	0	1	3	1	1	1	1	0	0	1	2	1	0
2	7	2	1	1	0	1	3	0	0	0	0	0	0	0	1	3	1	1	1	1	0	0	1	2	0	0
2	1	2	0	1	0	1	3	0	0	0	0	0	0	0	1	3	1	1	1	1	0	0	1	2	1	0
3	3	2	1	1	0	1	2	0	0	0	0	0	0	0	1	3	1	1	1	1	0	0	1	2	0	0
1	4	2	1	1	0	1	1	0	0	0	0	0	0	0	1	3	1	1	1	1	0	0	1	2	1	0
2	1	2	2	1	0	2	2	0	0	0	0	0	0	0	1	3	2	2	1	1	0	0	1	2	0	0
2	1	2	1	1	0	1	2	0	0	0	0	0	0	0	1	3	1	1	1	1	0	0	1	2	1	0
2	1	2	1	1	0	1	2	0	0	0	0	0	0	0	3	3	1	1	1	1	0	0	1	2	1	0
2	2	1	2	2	0	1	2	0	0	0	0	0	0	0	0	3	3	1	1	1	0	0	0	2	1	0
1	1	2	2	2	0	1	0	0	0	0	0	0	0	0	0	3	2	2	1	1	0	0	0	2	0	0
1	7	2	2	2	0	1	0	0	0	0	0	0	0	0	0	3	1	1	1	1	0	0	0	2	0	0
2	1	2	2	2	0	1	2	0	0	0	0	0	0	1	0	3	2	2	1	1	0	0	0	2	1	0
2	3	2	2	2	0	2	1	0	0	0	0	0	0	0	0	3	3	3	1	1	0	0	0	2	0	0
3	8	2	2	2	0	1	2	0	0	0	0	0	0	0	0	3	2	3	1	1	0	0	0	2	1	0
3	5	2	1	2	0	1	1	0	0	0	0	0	0	2	0	3	2	2	1	1	0	0	0	2	1	0
2	1	2	2	2	0	1	1	0	0	0	0	0	0	0	0	3	1	2	1	1	0	0	0	2	0	0
6	5	2	2	2	0	2	3	0	0	0	0	0	0	0	1	3	3	3	1	1	0	0	0	2	2	0
5	3	2	2	2	0	2	3	0	0	0	0	0	0	0	1	3	2	2	1	1	0	0	0	2	0	0
5	5	2	2	2	0	1	3	0	0	0	0	0	0	0	1	3	1	1	1	1	0	0	0	2	2	0
7	7	2	0	2	0	1	3	0	0	0	0	0	0	0	1	3	1	1	1	1	0	0	0	2	0	0
5	5	2	1	2	0	1	3	0	0	0	0	0	0	0	1	3	1	1	1	1	0	0	0	2	1	0
6	1	2	2	2	0	2	2	0	0	0	0	0	0	0	1	3	3	4	1	1	0	0	0	2	0	0
6	6	2	0	2	0	2	2	0	0	0	0	0	0	2	2	3	2	2	1	1	0	0	0	2	1	0
4	4	2	2	2	1	1	2	0	0	0	0	0	0	0	3	3	1	1	1	1	0	0	0	2	1	0
3	2	2	2	2	0	1	2	0	0	0	0	0	0	1	0	3	1	2	1	1	0	0	0	2	0	0
4	5	2	2	2	0	1	3	0	0	0	0	0	0	0	1	3	1	1	1	1	0	0	0	2	1	0
2	2	2	1	2	0	1	2	0	0	0	0	0	0	0	1	3	1	1	1	1	0	1	0	2	0	0
3	5	2	2	2	0	1	2	0	0	0	0	0	0	0	1	3	1	1	1	1	0	1	0	2	0	0
3	5	1	2	2	0	1	1	0	0	0	0	0	0	0	1	3	1	1	1	1	0	0	1	2	1	0
3	5	1	2	2	0	1	3	0	0	0	0	0	0	0	1	3	3	2	1	1	0	0	1	2	1	0
2	2	2	1	2	0	1	3	0	0	0	0	0	0	0	0	3	1	1	1	1	0	0	1	2	0	0
1	2	2	2	2	0	1	1	0	0	0	0	0	0	0	0	3	2	3	1	1	0	0	1	2	0	0
1	8	2	3	2	0	2	1	0	0	0	0	0	0	0	0	3	4	4	1	1	0	0	1	2	1	0
1	5	2	0	2	0	1	1	0	0	0	0	0	0	0	0	3	1	1	1	1	0	0	1	2	0	0
2	7	2	2	2	0	1	2	0	0	0	0	0	0	0	0	3	1	1	1	1	0	0	1	2	2	0
2	3	2	2	2	0	1	1	0	0	0	0	0	0	0	0	3	2	3	1	1	0	0	1	2	0	0
4	4	2	2	2	0	1	2	0	0	0	0	0	0	0	1	3	4	4	1	1	0	0	1	2	1	0
2	5	2	3	2	0	1	1	0	0	0	0	0	0	0	1	3	2	2	1	1	0	0	1	2	1	0
2	4	2	2	2	0	1	2	0	0	0	0	0	0	0	1	3	2	2	1	1	0	0	1	2	2	0
3	7	2	2	2	0	1	2	0	0	0	0	0	0	0	1	3	2	2	1	1	0	0	1	2	0	0
2	2	2	2	2	0	1	1	0	0	0	0	0	0	0	3	3	2	3	1	1	0	0	1	2	0	0
3	8	2	3	2	1	1	1	0	0	0	0	0	0	0	3	3	1	2	1	1	0	0	1	2	1	0
3	5	2	2	3	0	1	1	0	0	0	0	0	0	0	0	3	1	1	1	1	0	0	0	2	0	0
4	1	2	2	3	0	2	1	0	0	0	0	0	0	0	1	3	3	3	1	1	0	0	0	2	0	0
5	3	2	3	3	0	1	3	0	0	0	0	0	0	0	3	3	1	1	1	1	0	0	0	2	1	0
2	3	2	2	3	0	1	2	0	0	0	0	0	0	0	0	3	2	2	1	1	0	0	1	2	1	0
1	7	2	3	3	1	1	1	0	0	0	0	0	0	2	0	3	1	1	1	1	0	0	1	2	2	0
2	2	2	2	2	0	1	2	0	0	0	0	0	0	0	1	4	1	1	1	1	0	0	1	2	0	0
5	1	2	2	3	0	1	2	0	0	0	0	0	0	0	0	4	1	1	1	1	0	0	0	2	1	0
7	8	2	0	0	0	1	3	0	0	0	0	0	0	0	0	0	1	1	1	1	0	0	0	3	0	0
1	8	2	2	1	0	2	0	0	0	0	0	0	0	0	0	0	4	5	1	1	0	0	0	3	1	0
7	1	2	0	1	0	1	3	0	0	0	0	0	0	0	1	0	3	4	1	1	0	0	0	3	0	0
1	2	1	1	0	0	1	0	0	0	0	0	0	0	0	0	1	1	1	1	1	0	0	0	3	0	0
1	1	2	2	1	0	1	0	0	0	0	0	0	0	0	0	1	2	2	1	1	0	0	0	3	1	0
1	1	2	1	1	0	1	0	0	0	0	0	0	0	0	0	1	1	1	1	1	0	1	0	3	0	0
1	3	2	2	1	0	2	0	0	0	0	0	0	0	0	1	1	3	3	1	1	0	1	0	3	0	0
3	3	2	1	1	0	1	3	0	0	0	0	0	0	0	0	1	2	3	1	1	0	0	1	3	0	0
1	1	2	2	2	0	1	0	0	0	0	0	0	0	0	0	1	2	2	1	1	0	0	0	3	0	0
1	1	2	1	2	0	1	1	0	0	0	0	0	0	0	1	1	1	1	1	1	0	0	1	3	1	0
1	7	2	2	3	0	1	1	0	0	0	0	0	0	0	1	1	1	2	1	1	0	0	1	3	1	0
2	5	2	1	0	0	1	2	0	0	0	0	0	0	0	0	2	1	1	1	1	0	0	1	3	1	0
3	7	2	2	2	0	1	2	0	0	0	0	0	0	2	0	2	2	2	1	1	0	0	0	3	1	0
2	8	2	2	2	0	1	1	0	0	0	0	0	0	0	0	2	2	2	1	1	0	0	1	3	1	0
7	6	2	0	0	0	2	3	0	0	0	0	0	0	0	0	3	1	1	1	1	0	0	0	3	0	0
1	3	2	1	0	0	1	1	0	0	0	0	0	0	0	0	3	3	3	1	1	0	0	0	3	0	0
1	8	2	1	0	0	1	0	0	0	0	0	0	0	0	0	3	1	1	1	1	0	0	0	3	0	0
1	3	2	1	0	0	2	1	0	0	0	0	0	0	1	0	3	3	3	1	1	0	1	0	3	0	0
2	3	2	1	0	0	2	3	0	0	0	0	0	0	0	0	3	3	4	1	1	0	0	1	3	0	0
2	5	2	3	1	0	1	1	0	0	0	0	0	0	1	0	3	3	4	1	1	0	0	0	3	0	0
1	8	2	2	1	0	1	0	0	0	0	0	0	0	0	0	3	1	1	1	1	0	0	0	3	1	0
1	1	2	2	1	0	1	0	0	0	0	0	0	0	0	0	3	1	1	1	1	0	0	0	3	2	0
1	3	2	2	1	1	1	0	0	0	0	0	0	0	0	0	3	1	1	1	1	0	0	0	3	0	0
1	5	2	2	1	0	1	0	0	0	0	0	0	0	0	0	3	1	2	1	1	0	1	0	3	0	0
1	3	2	2	1	0	1	0	0	0	0	0	0	0	0	0	3	3	3	1	1	0	1	0	3	0	0
1	8	2	2	1	0	1	1	0	0	0	0	0	0	0	0	3	1	1	1	1	0	0	1	3	1	0
1	7	2	2	2	0	1	0	0	0	0	0	0	0	0	3	3	1	1	1	1	0	0	0	3	0	0
2	8	2	1	2	0	1	2	0	0	0	0	0	0	0	0	3	1	1	1	1	0	0	1	3	1	0
2	8	2	2	2	0	1	1	0	0	0	0	0	0	0	0	3	2	2	1	1	0	0	1	3	1	0
1	1	2	2	2	0	1	1	0	0	0	0	0	0	0	0	3	1	1	1	1	0	0	1	3	1	0
2	8	2	3	2	0	1	2	0	0	0	0	0	0	0	1	3	4	4	1	1	0	0	1	3	0	0
2	5	2	1	3	0	1	1	0	0	0	0	0	0	0	0	3	1	1	1	1	0	0	1	3	0	0
4	7	2	0	2	0	1	2	0	0	0	0	0	0	0	2	0	1	1	1	1	0	0	0	2	0	1
2	8	2	0	1	0	2	2	0	0	0	0	0	0	0	0	0	1	2	1	1	0	0	0	1	0	0
5	1	2	1	0	0	1	3	0	0	0	0	0	0	0	0	1	2	2	1	1	0	0	0	1	1	0
4	3	2	0	0	0	1	3	0	0	0	0	0	0	0	1	1	1	1	1	1	0	0	0	1	1	0
4	2	2	2	0	0	2	3	0	0	0	0	0	0	0	0	1	1	1	1	1	0	0	1	1	0	0
2	4	2	3	2	0	1	1	0	0	0	0	0	0	0	0	1	2	2	1	1	0	0	1	1	0	0
7	7	2	1	0	1	1	3	0	0	0	0	0	0	0	3	2	2	2	1	1	0	0	0	1	0	0
4	5	1	2	1	0	1	3	0	0	0	0	0	0	1	0	2	1	1	1	1	0	0	0	1	1	0
2	7	2	3	2	0	2	0	0	0	0	0	0	0	0	0	2	1	2	1	1	0	0	0	1	0	0
3	5	1	2	2	1	1	0	0	0	0	0	0	0	2	0	2	2	1	1	1	0	1	0	1	0	0
7	1	2	1	0	0	2	2	0	0	0	0	0	0	0	0	3	1	1	1	1	0	0	0	1	0	0
5	8	2	0	0	0	1	3	0	0	0	0	0	0	0	1	3	1	1	1	1	0	0	0	1	0	0
6	5	2	0	0	0	2	3	0	0	0	0	0	0	0	2	3	1	1	1	1	0	0	0	1	1	0
4	1	2	1	0	0	1	2	0	0	0	0	0	0	0	1	3	1	1	1	1	0	1	0	1	0	0
6	8	2	0	1	0	2	3	0	0	0	0	0	0	0	0	3	4	5	1	1	0	0	0	1	0	0
7	6	2	0	1	0	1	3	0	0	0	0	0	0	0	0	3	1	1	1	1	0	0	0	1	0	0
2	7	2	1	1	0	1	3	0	0	0	0	0	0	0	3	3	1	1	1	1	0	0	1	1	1	0
3	8	2	1	2	0	2	3	0	0	0	0	0	0	0	0	3	1	1	1	1	0	0	0	1	0	0
7	2	1	0	0	0	2	3	0	0	0	0	0	0	0	3	0	1	1	1	1	0	0	0	2	1	0
6	1	2	1	1	0	1	3	0	0	0	0	0	0	0	0	0	2	3	1	1	0	0	0	2	0	0
2	7	2	3	2	0	1	0	0	0	0	0	0	0	2	0	0	2	2	1	1	0	1	0	2	0	0
4	3	2	3	2	0	1	3	0	0	0	0	0	0	0	4	0	4	4	1	1	0	1	0	2	0	0
6	1	1	0	0	0	1	3	0	0	0	0	0	0	0	1	1	1	1	1	1	0	0	0	2	1	0
6	8	2	1	0	0	1	3	0	0	0	0	0	0	0	0	1	2	2	1	1	0	0	0	2	1	0
7	1	2	1	0	0	1	3	0	0	0	0	0	0	0	0	1	2	2	1	1	0	0	0	2	2	0
3	6	2	0	0	0	1	3	0	0	0	0	0	0	0	0	1	1	1	1	1	0	0	0	2	1	0
5	1	2	1	0	0	1	3	0	0	0	0	0	0	0	1	1	1	1	1	1	0	0	0	2	1	0
4	8	2	0	0	0	1	3	0	0	0	0	0	0	0	1	1	1	1	1	1	0	0	0	2	2	0
4	8	2	1	0	0	1	3	0	0	0	0	0	0	0	1	1	1	1	1	1	0	0	0	2	1	0
7	7	2	0	0	0	1	3	0	0	0	0	0	0	0	1	1	3	4	1	1	0	0	0	2	1	0
5	6	2	1	0	0	1	3	0	0	0	0	0	0	2	1	1	1	1	1	1	0	0	0	2	1	0
6	3	2	0	0	0	1	3	0	0	0	0	0	0	0	1	1	1	1	1	1	0	0	0	2	1	0
3	2	2	1	0	0	1	3	0	0	0	0	0	0	0	1	1	1	1	1	1	0	0	0	2	1	0
7	4	2	0	0	0	1	1	0	0	0	0	0	0	0	1	1	1	1	1	1	0	0	0	2	0	0
5	7	2	0	0	0	1	3	0	0	0	0	0	0	1	1	1	2	2	1	1	0	0	0	2	2	0
6	3	2	0	0	0	1	2	0	0	0	0	0	0	0	1	1	1	2	1	1	0	0	0	2	2	0
1	3	2	1	0	0	1	2	0	0	0	0	0	0	0	3	1	1	1	1	1	0	1	0	2	0	0
6	7	1	0	1	0	1	2	0	0	0	0	0	0	2	1	1	1	1	1	1	0	0	0	2	1	0
5	2	1	1	1	0	1	3	0	0	0	0	0	0	0	1	1	1	1	1	1	0	0	0	2	1	0
5	2	1	2	1	0	1	2	0	0	0	0	0	0	0	3	1	1	1	1	1	0	0	0	2	2	0
6	6	2	1	1	0	1	3	0	0	0	0	0	0	0	0	1	1	1	1	1	0	0	0	2	2	0
3	3	2	2	1	0	1	1	0	0	0	0	0	0	0	0	1	1	1	1	1	0	0	0	2	1	0
5	1	2	1	1	0	1	3	0	0	0	0	0	0	0	0	1	1	1	1	1	0	0	0	2	1	0
6	2	2	2	1	0	1	3	0	0	0	0	0	0	0	0	1	3	3	1	1	0	0	0	2	0	0
6	3	2	1	1	0	1	3	0	0	0	0	0	0	0	0	1	1	2	1	1	0	0	0	2	1	0
3	6	2	2	1	0	1	1	0	0	0	0	0	0	2	0	1	1	1	1	1	0	0	0	2	0	0
6	1	2	1	1	0	1	3	0	0	0	0	0	0	0	0	1	2	2	1	1	0	0	0	2	0	0
4	4	2	3	1	0	1	2	0	0	0	0	0	0	0	0	1	2	3	1	1	0	0	0	2	1	0
5	1	2	2	1	0	1	2	0	0	0	0	0	0	0	0	1	3	3	1	1	0	0	0	2	1	0
6	1	2	1	1	0	1	3	0	0	0	0	0	0	0	0	1	2	2	1	1	0	0	0	2	1	0
7	1	2	2	1	0	1	3	0	0	0	0	0	0	0	1	1	1	2	1	1	0	0	0	2	0	0
1	6	2	1	1	0	1	0	0	0	0	0	0	0	0	1	1	1	1	1	1	0	0	0	2	0	0
2	1	2	1	1	0	1	1	0	0	0	0	0	0	0	1	1	1	1	1	1	0	0	0	2	0	0
2	5	2	1	1	0	1	0	0	0	0	0	0	0	0	1	1	2	2	1	1	0	0	0	2	0	0
5	1	2	0	1	0	1	3	0	0	0	0	0	0	0	1	1	1	2	1	1	0	0	0	2	0	0
4	5	2	1	1	0	1	3	0	0	0	0	0	0	0	1	1	1	1	1	1	0	1	0	2	0	0
5	7	1	1	1	0	1	3	0	0	0	0	0	0	0	0	1	1	1	1	1	0	0	1	2	0	0
1	1	2	0	1	0	1	1	0	0	0	0	0	0	0	0	1	1	1	1	1	0	0	1	2	1	0
3	5	2	1	1	0	1	3	0	0	0	0	0	0	0	1	1	1	1	1	1	0	0	1	2	1	0
3	7	2	1	1	0	1	2	0	0	0	0	0	0	0	1	1	1	1	1	1	0	0	1	2	1	0
4	5	2	1	1	0	1	3	0	0	0	0	0	0	0	1	1	1	1	1	1	0	0	1	2	0	0
4	1	2	0	1	0	1	3	0	0	0	0	0	0	0	1	1	1	1	1	1	0	0	1	2	0	0
2	7	2	2	1	0	1	1	0	0	0	0	0	0	0	3	1	1	1	1	1	0	0	1	2	1	0
3	2	2	2	2	0	2	2	0	0	0	0	0	0	0	0	1	3	3	1	1	0	0	0	2	0	0
4	6	2	1	2	0	1	3	0	0	0	0	0	0	0	1	1	1	1	1	1	0	0	0	2	1	0
6	1	2	1	2	0	1	3	0	0	0	0	0	0	0	1	1	1	2	1	1	0	0	0	2	0	0
3	7	2	2	2	0	2	2	0	0	0	0	0	0	0	1	1	1	1	1	1	0	0	0	2	0	0
7	1	2	1	2	0	1	3	0	0	0	0	0	0	0	1	1	1	1	1	1	0	0	0	2	2	0
6	1	2	1	2	0	1	3	0	0	0	0	0	0	0	1	1	1	1	1	1	0	0	0	2	0	0
3	2	2	1	2	2	1	2	0	0	0	0	0	0	0	1	1	2	2	1	1	0	0	0	2	2	0
3	8	2	3	2	1	1	0	0	0	0	0	0	0	0	0	1	2	3	1	1	0	1	0	2	0	0
3	1	2	2	2	0	1	3	0	0	0	0	0	0	0	1	1	1	2	1	1	0	0	1	2	0	0
3	4	2	2	3	0	1	2	0	0	0	0	0	0	2	1	1	1	1	1	1	0	0	1	2	1	0
3	2	2	1	8	0	1	3	0	0	0	0	0	0	0	1	1	1	1	1	1	0	0	1	2	0	0
5	1	1	1	0	0	1	3	0	0	0	0	0	0	0	0	2	3	1	1	1	0	0	0	2	2	0
7	1	2	1	0	0	1	3	0	0	0	0	0	0	0	1	2	1	1	1	1	0	0	0	2	0	0
2	6	2	1	0	0	1	2	0	0	0	0	0	0	2	1	2	1	1	1	1	0	0	0	2	0	0
6	7	2	0	0	0	1	3	0	0	0	0	0	0	0	1	2	1	1	1	1	0	0	0	2	1	0
7	5	2	0	0	0	1	2	0	0	0	0	0	0	0	2	2	1	2	1	1	0	0	0	2	1	0
3	1	2	1	0	0	1	2	0	0	0	0	0	0	0	3	2	1	1	1	1	0	0	0	2	1	0
7	1	2	1	1	0	1	1	0	0	0	0	0	0	0	0	2	3	3	1	1	0	0	0	2	0	0
6	1	2	1	1	0	1	3	0	0	0	0	0	0	0	2	2	2	2	1	1	0	0	0	2	2	0
2	8	2	2	1	0	1	1	0	0	0	0	0	0	0	1	2	2	3	1	1	0	0	1	2	1	0
3	1	2	2	2	0	1	1	0	0	0	0	0	0	0	0	2	1	2	1	1	0	0	0	2	0	0
7	7	2	1	2	0	1	3	0	0	0	0	0	0	0	1	2	2	2	1	1	0	0	0	2	0	0
7	4	2	2	2	1	1	3	0	0	0	0	0	0	0	1	2	4	4	1	1	0	0	0	2	0	0
2	2	2	1	2	0	1	1	0	0	0	0	0	0	0	1	2	1	2	1	1	0	1	0	2	0	0
4	1	1	1	2	0	1	3	0	0	0	0	0	0	0	0	2	3	2	1	1	0	0	1	2	1	0
3	1	2	2	3	0	1	1	0	0	0	0	0	0	0	0	2	1	1	1	1	0	0	0	2	0	0
3	1	2	3	3	0	1	2	0	0	0	0	0	0	0	0	2	1	1	1	1	0	0	1	2	1	0
5	1	1	1	0	0	1	3	0	0	0	0	0	0	0	0	3	1	1	1	1	0	0	0	2	1	0
2	7	1	1	0	0	1	1	0	0	0	0	0	0	0	0	3	1	1	1	1	0	0	0	2	1	0
5	6	1	0	0	0	1	3	0	0	0	0	0	0	0	1	3	1	1	1	1	0	0	0	2	1	0
3	6	2	1	0	0	1	2	0	0	0	0	0	0	1	0	3	1	1	1	1	0	0	0	2	1	0
5	1	2	1	0	0	1	3	0	0	0	0	0	0	0	0	3	1	1	1	1	0	0	0	2	1	0
5	5	2	1	0	0	1	3	0	0	0	0	0	0	0	1	3	1	1	1	1	0	0	0	2	1	0
6	4	2	0	0	0	2	3	0	0	0	0	0	0	0	1	3	1	1	1	1	0	0	0	2	1	0
6	7	2	1	0	0	2	3	0	0	0	0	0	0	0	1	3	1	1	1	1	0	0	0	2	0	0
7	8	2	1	0	0	1	3	0	0	0	0	0	0	0	1	3	4	4	1	1	0	0	0	2	1	0
5	7	2	1	0	0	1	3	0	0	0	0	0	0	0	1	3	1	1	1	1	0	0	0	2	1	0
4	4	2	2	0	1	1	1	0	0	0	0	0	0	0	1	3	1	1	1	1	0	0	0	2	2	0
7	3	2	0	0	1	1	3	0	0	0	0	0	0	0	1	3	1	1	1	1	0	0	0	2	0	0
2	1	2	1	0	0	1	2	0	0	0	0	0	0	0	0	3	1	1	1	1	0	1	0	2	0	0
2	8	2	2	0	0	1	2	0	0	0	0	0	0	0	0	3	1	1	1	1	0	0	1	2	1	0
4	7	2	1	0	0	1	3	0	0	0	0	0	0	0	1	3	1	1	1	1	0	0	1	2	0	0
3	1	1	1	1	0	1	2	0	0	0	0	0	0	0	0	3	3	2	1	1	0	0	0	2	1	0
3	7	1	1	1	0	1	2	0	0	0	0	0	0	0	0	3	1	1	1	1	0	0	0	2	1	0
3	2	1	1	1	0	1	3	0	0	0	0	0	0	0	1	3	1	1	1	1	0	0	0	2	1	0
5	3	2	1	1	0	1	2	0	0	0	0	0	0	0	0	3	1	1	1	1	0	0	0	2	1	0
5	1	2	1	1	0	1	3	0	0	0	0	0	0	0	0	3	1	1	1	1	0	0	0	2	2	0
7	1	2	0	1	0	2	3	0	0	0	0	0	0	0	1	3	2	2	1	1	0	0	0	2	0	0
4	1	2	1	1	0	2	2	0	0	0	0	0	0	1	1	3	2	2	1	1	0	0	0	2	0	0
7	2	2	1	1	0	2	3	0	0	0	0	0	0	0	1	3	1	1	1	1	0	0	0	2	2	0
4	2	2	0	1	0	1	3	0	0	0	0	0	0	2	1	3	1	2	1	1	0	0	0	2	1	0
6	1	2	1	1	0	2	3	0	0	0	0	0	0	0	1	3	3	4	1	1	0	0	0	2	1	0
2	4	2	2	1	0	1	1	0	0	0	0	0	0	0	1	3	1	1	1	1	0	0	0	2	0	0
4	7	2	2	1	0	1	2	0	0	0	0	0	0	0	1	3	1	2	1	1	0	0	0	2	1	0
3	8	2	2	1	1	1	2	0	0	0	0	0	0	0	0	3	1	2	1	1	0	0	0	2	1	0
3	8	2	1	1	0	1	2	0	0	0	0	0	0	0	0	3	1	1	1	1	0	1	0	2	0	0
2	7	2	1	1	0	1	1	0	0	0	0	0	0	0	1	3	1	1	1	1	0	1	0	2	0	0
2	5	2	3	1	0	1	0	0	0	0	0	0	0	0	3	3	1	1	1	1	0	1	0	2	0	0
2	8	2	1	1	0	1	2	0	0	0	0	0	0	0	0	3	1	1	1	1	0	0	1	2	1	0
2	2	2	2	1	0	1	2	0	0	0	0	0	0	1	0	3	2	2	1	1	0	0	1	2	0	0
3	1	2	1	1	0	2	3	0	0	0	0	0	0	0	0	3	1	1	1	1	0	0	1	2	0	0
3	1	2	2	1	0	2	2	0	0	0	0	0	0	0	1	3	2	2	1	1	0	0	1	2	0	0
5	2	2	1	1	0	1	3	0	0	0	0	0	0	0	1	3	1	1	1	1	0	0	1	2	1	0
3	1	2	1	1	0	2	3	0	0	0	0	0	0	0	1	3	3	4	1	1	0	0	1	2	0	0
2	5	2	2	1	0	1	3	0	0	0	0	0	0	0	1	3	1	2	1	1	0	0	1	2	1	0
3	2	2	2	1	0	2	3	0	0	0	0	0	0	0	3	3	1	1	1	1	0	0	1	2	0	0
3	7	1	2	1	1	2	3	0	0	0	0	0	0	0	3	3	1	1	1	1	0	0	1	2	0	0
3	7	2	1	1	1	1	2	0	0	0	0	0	0	0	1	3	1	1	1	1	0	0	1	2	1	0
2	2	1	2	2	0	1	0	0	0	0	0	0	0	0	0	3	1	1	1	1	0	0	0	2	0	0
3	7	2	0	2	0	2	3	0	0	0	0	0	0	2	0	3	1	1	1	1	0	0	0	2	1	0
4	3	2	1	2	0	1	3	0	0	0	0	0	0	1	1	3	2	3	1	1	0	0	0	2	2	0
3	4	2	2	2	0	1	1	0	0	0	0	0	0	0	1	3	1	1	1	1	0	0	0	2	0	0
4	5	2	3	2	0	2	3	0	0	0	0	0	0	1	4	3	3	4	1	1	0	0	0	2	0	0
3	3	2	2	2	0	1	3	0	0	0	0	0	0	0	0	3	2	2	1	1	0	1	0	2	0	0
3	8	2	1	2	0	1	3	0	0	0	0	0	0	0	1	3	1	1	1	1	0	1	0	2	0	0
2	8	2	2	2	0	1	1	0	0	0	0	0	0	0	0	3	4	4	1	1	0	0	1	2	0	0
4	2	2	2	2	0	2	2	0	0	0	0	0	0	0	1	3	2	2	1	1	0	0	1	2	1	0
6	1	2	2	3	0	2	2	0	0	0	0	0	0	0	0	3	4	5	1	1	0	0	0	2	0	0
6	1	2	2	3	0	1	3	0	0	0	0	0	0	0	1	3	1	2	1	1	0	0	0	2	0	0
3	1	2	3	3	0	2	3	0	0	0	0	0	0	0	1	3	2	3	1	1	0	0	1	2	0	0
5	1	2	2	2	0	1	3	0	0	0	0	0	0	0	1	4	1	1	1	1	0	0	0	2	1	0
5	7	2	0	2	3	1	3	0	0	0	0	0	0	2	0	4	1	1	1	1	0	0	0	2	1	0
6	1	2	3	3	0	1	3	0	0	0	0	0	0	0	0	4	3	4	1	1	0	0	0	2	0	0
7	4	2	1	0	0	1	3	0	0	0	0	0	0	0	0	0	1	1	1	1	0	0	0	3	0	0
2	3	2	0	0	0	1	1	0	0	0	0	0	0	1	0	1	1	1	1	1	0	0	1	3	1	0
1	5	2	2	1	0	2	1	0	0	0	0	0	0	0	0	1	1	1	1	1	0	0	1	3	1	0
4	3	2	1	1	0	2	3	0	0	0	0	0	0	0	0	3	3	4	1	1	0	0	0	3	0	0
1	5	2	2	1	0	2	0	0	0	0	0	0	0	0	0	3	1	1	1	1	0	0	0	3	1	0
7	4	2	0	0	1	2	3	0	0	0	0	0	0	2	3	1	1	1	1	1	0	0	0	1	2	1
6	1	2	0	2	0	1	3	0	0	0	0	0	0	0	0	1	1	1	1	1	0	0	0	1	1	1
7	5	2	1	2	3	1	3	0	0	0	0	0	0	0	1	1	1	1	1	1	0	0	0	1	1	1
4	1	2	2	2	0	2	2	0	0	0	0	0	0	0	0	2	3	3	1	1	0	0	0	1	2	1
5	2	2	2	2	0	1	3	0	0	0	0	0	0	2	0	2	1	2	1	1	0	0	0	1	2	1
4	7	2	0	2	0	2	3	0	0	0	0	0	0	0	1	2	1	1	1	1	0	0	0	1	2	1
4	2	1	2	2	0	1	3	0	0	0	0	0	0	0	3	2	1	1	1	1	0	0	1	1	1	1
5	1	1	1	0	0	1	3	0	0	0	0	0	0	1	3	3	1	1	1	1	0	0	0	1	1	1
7	3	2	1	0	0	1	3	0	0	0	0	0	0	0	1	3	1	1	1	1	0	0	0	1	2	1
7	1	2	0	0	0	2	3	0	0	0	0	0	0	0	1	3	1	1	1	1	0	0	0	1	1	1
5	2	1	1	1	0	1	3	0	0	0	0	0	0	1	0	3	2	1	1	1	0	0	0	1	2	1
6	4	1	0	1	0	2	3	0	0	0	0	0	0	0	0	3	2	1	1	1	0	0	0	1	1	1
1	7	2	2	1	0	1	0	0	0	0	0	0	0	0	0	3	1	1	1	1	0	0	0	1	0	1
4	8	2	1	1	0	2	3	0	0	0	0	0	0	0	0	3	3	4	1	1	0	0	0	1	0	1
6	6	2	0	1	0	2	3	0	0	0	0	0	0	2	1	3	2	2	1	1	0	0	0	1	0	1
4	1	2	2	2	0	1	2	0	0	0	0	0	0	0	0	3	2	2	1	1	0	0	0	1	1	1
4	3	2	0	2	0	2	3	0	0	0	0	0	0	0	0	3	3	4	1	1	0	0	0	1	0	1
5	2	2	0	2	0	2	3	0	0	0	0	0	0	0	0	3	2	2	1	1	0	0	0	1	0	1
3	1	2	2	2	0	1	2	0	0	0	0	0	0	0	0	3	1	1	1	1	0	0	1	1	1	1
4	2	2	2	3	0	2	3	0	0	0	0	0	0	1	0	3	2	2	1	1	0	0	0	1	2	1
4	1	2	2	3	0	1	3	0	0	0	0	0	0	0	1	3	2	2	1	1	0	0	0	1	2	1
5	2	2	2	3	0	1	3	0	0	0	0	0	0	0	1	3	1	1	1	1	0	0	0	1	1	1
4	6	2	1	3	0	2	3	0	0	0	0	0	0	0	1	3	2	3	1	1	0	0	0	1	0	1
6	1	2	1	0	0	1	3	0	0	0	0	0	0	0	0	0	1	1	1	1	0	0	0	2	2	1
6	4	2	1	1	0	1	3	0	0	0	0	0	0	0	0	0	2	2	1	1	0	0	0	2	2	1
6	2	2	2	1	0	1	2	0	0	0	0	0	0	0	0	0	1	1	1	1	0	0	0	2	1	1
7	2	2	1	1	0	1	3	0	0	0	0	0	0	0	0	0	1	1	1	1	0	0	0	2	0	1
6	8	2	1	2	0	1	0	0	0	0	0	0	0	0	0	0	1	1	1	1	0	0	0	2	0	1
6	1	2	1	2	0	1	3	0	0	0	0	0	0	0	0	0	1	1	1	1	0	0	0	2	2	1
4	4	2	1	2	0	1	2	0	0	0	0	0	0	1	1	0	3	4	1	1	0	0	0	2	0	1
6	2	2	2	2	2	1	2	0	0	0	0	0	0	0	1	0	2	3	1	1	0	0	0	2	1	1
7	6	2	0	0	0	1	3	0	0	0	0	0	0	0	0	1	1	1	1	1	0	0	0	2	1	1
5	1	2	1	0	0	1	3	0	0	0	0	0	0	0	0	1	1	1	1	1	0	0	0	2	1	1
5	3	2	1	0	0	1	3	0	0	0	0	0	0	0	0	1	3	3	1	1	0	0	0	2	1	1
5	5	2	0	0	0	1	3	0	0	0	0	0	0	0	1	1	1	1	1	1	0	0	0	2	2	1
7	7	2	1	0	0	1	2	0	0	0	0	0	0	0	1	1	1	1	1	1	0	0	0	2	2	1
4	7	2	1	0	0	1	3	0	0	0	0	0	0	0	1	1	1	1	1	1	0	0	0	2	1	1
3	1	2	2	0	0	1	2	0	0	0	0	0	0	0	1	1	1	1	1	1	0	0	0	2	1	1
7	6	2	1	0	0	1	2	0	0	0	0	0	0	0	1	1	1	1	1	1	0	0	0	2	1	1
7	1	2	1	0	0	1	3	0	0	0	0	0	0	0	1	1	4	5	1	1	0	0	0	2	0	1
6	1	2	1	0	0	1	3	0	0	0	0	0	0	0	1	1	1	1	1	1	0	0	0	2	1	1
4	7	2	1	0	0	1	3	0	0	0	0	0	0	0	1	1	1	1	1	1	0	0	0	2	1	1
6	2	2	0	0	0	1	3	0	0	0	0	0	0	0	1	1	1	1	1	1	0	0	0	2	1	1
4	4	2	2	0	1	1	2	0	0	0	0	0	0	0	3	1	1	1	1	1	0	0	0	2	1	1
4	2	2	1	0	1	1	3	0	0	0	0	0	0	1	1	1	1	1	1	1	0	0	0	2	1	1
5	1	1	0	1	0	1	3	0	0	0	0	0	0	0	1	1	1	1	1	1	0	0	0	2	2	1
2	1	2	2	1	0	1	1	0	0	0	0	0	0	0	0	1	2	2	1	1	0	0	0	2	0	1
3	1	2	1	1	0	1	2	0	0	0	0	0	0	0	0	1	1	1	1	1	0	0	0	2	2	1
1	2	2	2	1	0	1	1	0	0	0	0	0	0	1	0	1	1	1	1	1	0	0	0	2	1	1
7	1	2	1	1	0	1	3	0	0	0	0	0	0	0	0	1	2	2	1	1	0	0	0	2	0	1
3	1	2	2	1	0	1	1	0	0	0	0	0	0	0	0	1	1	1	1	1	0	0	0	2	0	1
4	1	2	1	1	0	1	3	0	0	0	0	0	0	0	0	1	1	1	1	1	0	0	0	2	1	1
4	5	2	1	1	0	1	3	0	0	0	0	0	0	0	0	1	1	1	1	1	0	0	0	2	1	1
4	1	2	0	1	0	1	2	0	0	0	0	0	0	0	1	1	1	1	1	1	0	0	0	2	1	1
5	1	2	1	1	0	1	3	0	0	0	0	0	0	0	1	1	4	4	1	1	0	0	0	2	1	1
3	1	2	2	1	0	1	2	0	0	0	0	0	0	0	1	1	1	1	1	1	0	0	0	2	1	1
5	1	2	1	1	0	1	2	0	0	0	0	0	0	0	1	1	1	1	1	1	0	0	0	2	1	1
6	1	2	1	1	0	1	3	0	0	0	0	0	0	0	1	1	2	2	1	1	0	0	0	2	0	1
4	1	2	2	1	0	1	2	0	0	0	0	0	0	0	1	1	1	1	1	1	0	0	0	2	1	1
6	1	2	1	1	0	1	3	0	0	0	0	0	0	0	1	1	1	1	1	1	0	0	0	2	1	1
3	1	2	1	1	0	1	2	0	0	0	0	0	0	0	1	1	1	1	1	1	0	0	0	2	1	1
5	3	2	1	1	0	1	3	0	0	0	0	0	0	0	1	1	1	2	1	1	0	0	0	2	1	1
3	4	2	2	1	0	1	1	0	0	0	0	0	0	0	1	1	2	2	1	1	0	0	0	2	1	1
6	7	2	2	1	0	1	3	0	0	0	0	0	0	0	1	1	2	3	1	1	0	0	0	2	2	1
5	8	2	1	1	1	1	3	0	0	0	0	0	0	0	1	1	1	1	1	1	0	0	0	2	1	1
2	1	2	1	1	0	1	2	0	0	0	0	0	0	0	1	1	1	1	1	1	0	1	0	2	0	1
2	5	2	1	1	0	1	2	0	0	0	0	0	0	0	1	1	1	1	1	1	0	0	1	2	0	1
1	6	2	1	1	0	1	1	0	0	0	0	0	0	0	1	1	1	1	1	1	0	0	1	2	1	1
5	6	2	1	1	0	1	3	0	0	0	0	0	0	0	1	1	1	1	1	1	0	0	1	2	1	1
3	8	2	2	1	1	1	1	0	0	0	0	0	0	0	0	1	1	1	1	1	0	0	1	2	1	1
3	2	1	1	2	0	1	3	0	0	0	0	0	0	1	1	1	1	1	1	1	0	0	0	2	1	1
3	1	2	2	2	0	1	3	0	0	0	0	0	0	2	0	1	1	1	1	1	0	0	0	2	1	1
4	4	2	2	2	0	1	2	0	0	0	0	0	0	0	0	1	2	2	1	1	0	0	0	2	1	1
5	1	2	2	2	0	1	2	0	0	0	0	0	0	0	0	1	1	1	1	1	0	0	0	2	1	1
4	8	2	1	2	0	1	0	0	0	0	0	0	0	0	0	1	2	2	1	1	0	0	0	2	0	1
6	1	2	1	2	0	1	3	0	0	0	0	0	0	0	1	1	1	2	1	1	0	0	0	2	1	1
4	5	2	2	2	0	1	1	0	0	0	0	0	0	0	1	1	1	1	1	1	0	0	0	2	0	1
4	5	2	1	2	0	1	3	0	0	0	0	0	0	0	1	1	1	1	1	1	0	0	0	2	1	1
2	1	2	2	2	0	1	2	0	0	0	0	0	0	0	1	1	2	2	1	1	0	0	0	2	1	1
5	4	2	1	2	0	1	3	0	0	0	0	0	0	0	1	1	1	1	1	1	0	0	0	2	2	1
3	6	2	2	2	0	1	1	0	0	0	0	0	0	1	1	1	3	4	1	1	0	0	0	2	1	1
7	4	2	2	2	0	1	3	0	0	0	0	0	0	0	1	1	4	4	1	1	0	0	0	2	0	1
6	2	1	2	2	1	1	3	0	0	0	0	0	0	0	3	1	1	1	1	1	0	0	0	2	2	1
3	1	2	1	2	1	1	2	0	0	0	0	0	0	0	1	1	2	2	1	1	0	0	0	2	2	1
3	4	2	2	2	1	1	1	0	0	0	0	0	0	0	1	1	1	1	1	1	0	1	0	2	0	1
1	1	2	2	2	0	1	1	0	0	0	0	0	0	2	0	1	1	1	1	1	0	0	1	2	1	1
3	1	2	2	2	0	1	3	0	0	0	0	0	0	0	1	1	1	2	1	1	0	0	1	2	1	1
5	4	2	2	3	1	1	2	0	0	0	0	0	0	0	1	1	3	4	1	1	0	0	0	2	1	1
6	2	2	2	3	2	1	2	0	0	0	0	0	0	0	4	1	2	2	1	1	0	0	0	2	1	1
3	2	2	1	8	0	1	2	0	0	0	0	0	0	0	0	1	1	1	1	1	0	0	0	2	1	1
7	2	1	0	0	0	1	3	0	0	0	0	0	0	0	1	2	1	1	1	1	0	0	0	2	1	1
3	7	2	1	0	0	1	2	0	0	0	0	0	0	2	1	2	1	1	1	1	0	0	0	2	1	1
3	6	1	1	0	1	1	2	0	0	0	0	0	0	2	0	2	1	1	1	1	0	0	0	2	1	1
2	3	2	1	0	0	1	1	0	0	0	0	0	0	0	0	2	1	1	1	1	0	1	0	2	0	1
4	3	1	1	1	0	1	3	0	0	0	0	0	0	0	0	2	1	1	1	1	0	0	0	2	2	1
3	2	1	0	1	0	1	2	0	0	0	0	0	0	0	1	2	1	1	1	1	0	0	0	2	1	1
7	7	2	1	1	0	1	3	0	0	0	0	0	0	0	0	2	2	2	1	1	0	0	0	2	2	1
6	1	2	1	1	0	1	3	0	0	0	0	0	0	0	0	2	2	3	1	1	0	0	0	2	1	1
2	1	2	2	1	0	1	1	0	0	0	0	0	0	0	0	2	1	1	1	1	0	0	0	2	0	1
2	1	2	2	1	0	1	2	0	0	0	0	0	0	0	1	2	1	1	1	1	0	0	0	2	1	1
5	8	2	1	1	0	1	3	0	0	0	0	0	0	0	1	2	3	4	1	1	0	0	0	2	0	1
6	4	2	1	1	0	1	3	0	0	0	0	0	0	0	1	2	2	2	1	1	0	0	0	2	0	1
4	3	2	1	1	0	1	1	0	0	0	0	0	0	0	0	2	4	4	1	1	0	1	0	2	0	1
3	8	2	1	1	0	1	3	0	0	0	0	0	0	0	0	2	1	1	1	1	0	0	1	2	1	1
7	8	2	1	2	0	1	3	0	0	0	0	0	0	0	1	2	2	2	1	1	0	0	0	2	2	1
7	5	2	2	2	1	1	1	0	0	0	0	0	0	1	0	2	3	3	1	1	0	0	0	2	1	1
1	2	2	3	2	0	1	1	0	0	0	0	0	0	0	0	2	3	3	1	1	0	0	1	2	1	1
2	1	2	2	3	0	1	3	0	0	0	0	0	0	0	0	2	1	2	1	1	0	1	0	2	0	1
7	3	2	0	0	0	1	2	0	0	0	0	0	0	0	0	3	1	1	1	1	0	0	0	2	1	1
6	1	2	1	0	0	1	3	0	0	0	0	0	0	0	0	3	1	2	1	1	0	0	0	2	2	1
7	3	2	0	0	0	2	3	0	0	0	0	0	0	0	0	3	4	4	1	1	0	0	0	2	0	1
5	1	2	0	0	0	1	3	0	0	0	0	0	0	0	1	3	1	1	1	1	0	0	0	2	1	1
3	1	2	2	0	0	1	1	0	0	0	0	0	0	0	1	3	1	1	1	1	0	0	0	2	2	1
7	1	2	0	0	0	1	3	0	0	0	0	0	0	0	1	3	1	1	1	1	0	0	0	2	0	1
7	3	2	0	0	0	2	3	0	0	0	0	0	0	0	1	3	3	3	1	1	0	0	0	2	0	1
7	8	2	0	0	0	1	3	0	0	0	0	0	0	0	3	3	1	1	1	1	0	0	0	2	0	1
5	2	2	1	0	0	1	3	0	0	0	0	0	0	0	3	3	1	1	1	1	0	0	0	2	1	1
5	7	2	0	0	1	1	3	0	0	0	0	0	0	0	3	3	1	1	1	1	0	0	0	2	1	1
6	4	2	0	0	1	1	3	0	0	0	0	0	0	0	3	3	1	2	1	1	0	0	0	2	0	1
3	8	1	0	0	0	1	3	0	0	0	0	0	0	2	0	3	3	1	1	1	0	0	1	2	1	1
7	6	1	1	1	0	1	3	0	0	0	0	0	0	2	0	3	1	1	1	1	0	0	0	2	0	1
4	1	1	2	1	0	1	2	0	0	0	0	0	0	0	0	3	1	1	1	1	0	0	0	2	1	1
4	2	1	1	1	0	1	3	0	0	0	0	0	0	1	1	3	1	1	1	1	0	0	0	2	1	1
2	1	1	1	1	0	1	2	0	0	0	0	0	0	0	3	3	3	1	1	1	0	0	0	2	1	1
4	1	2	2	1	0	2	2	0	0	0	0	0	0	0	0	3	1	1	1	1	0	0	0	2	0	1
2	3	2	2	1	0	1	0	0	0	0	0	0	0	0	0	3	4	5	1	1	0	0	0	2	0	1
1	5	2	2	1	0	1	0	0	0	0	0	0	0	0	0	3	1	2	1	1	0	0	0	2	0	1
3	3	2	1	1	0	1	3	0	0	0	0	0	0	0	0	3	3	4	1	1	0	0	0	2	0	1
5	8	2	1	1	0	1	2	0	0	0	0	0	0	0	0	3	4	5	1	1	0	0	0	2	0	1
3	6	2	2	1	0	1	2	0	0	0	0	0	0	0	0	3	1	1	1	1	0	0	0	2	0	1
7	1	2	1	1	0	1	3	0	0	0	0	0	0	0	0	3	2	2	1	1	0	0	0	2	0	1
3	1	2	2	1	0	1	1	0	0	0	0	0	0	0	0	3	2	3	1	1	0	0	0	2	0	1
2	1	2	2	1	0	2	1	0	0	0	0	0	0	0	1	3	1	2	1	1	0	0	0	2	0	1
4	4	2	2	1	0	1	3	0	0	0	0	0	0	0	1	3	1	1	1	1	0	0	0	2	1	1
2	4	2	2	1	0	1	0	0	0	0	0	0	0	0	1	3	1	1	1	1	0	0	0	2	0	1
5	7	2	0	1	0	1	2	0	0	0	0	0	0	0	1	3	1	1	1	1	0	0	0	2	1	1
4	8	2	2	1	0	2	2	0	0	0	0	0	0	0	1	3	2	3	1	1	0	0	0	2	0	1
6	2	2	1	1	0	2	3	0	0	0	0	0	0	0	1	3	2	3	1	1	0	0	0	2	0	1
2	7	2	1	1	0	2	1	0	0	0	0	0	0	0	1	3	1	1	1	1	0	0	0	2	1	1
1	2	1	0	1	0	1	0	0	0	0	0	0	0	0	0	3	1	1	1	1	0	1	0	2	0	1
4	7	1	0	1	0	1	2	0	0	0	0	0	0	0	0	3	1	1	1	1	0	1	0	2	0	1
5	1	2	1	1	0	1	3	0	0	0	0	0	0	0	0	3	3	3	1	1	0	0	1	2	1	1
2	5	2	2	1	0	1	2	0	0	0	0	0	0	0	3	3	2	2	1	1	0	0	1	2	1	1
6	2	1	1	2	0	1	3	0	0	0	0	0	0	0	0	3	1	1	1	1	0	0	0	2	1	1
6	2	2	2	2	0	1	3	0	0	0	0	0	0	0	0	3	2	2	1	1	0	0	0	2	1	1
7	1	2	1	2	0	1	3	0	0	0	0	0	0	2	0	3	2	2	1	1	0	0	0	2	2	1
3	5	2	2	2	0	2	2	0	0	0	0	0	0	0	0	3	1	1	1	1	0	0	0	2	0	1
3	1	2	1	2	0	1	2	0	0	0	0	0	0	0	0	3	1	1	1	1	0	0	0	2	1	1
3	4	2	0	2	0	2	1	0	0	0	0	0	0	0	1	3	2	3	1	1	0	0	0	2	0	1
6	5	2	2	2	0	2	1	0	0	0	0	0	0	0	1	3	3	3	1	1	0	0	0	2	0	1
6	7	2	1	2	0	2	3	0	0	0	0	0	0	0	1	3	2	2	1	1	0	0	0	2	0	1
6	2	2	2	2	0	2	3	0	0	0	0	0	0	0	1	3	2	3	1	1	0	0	0	2	0	1
5	1	2	2	2	0	2	3	0	0	0	0	0	0	1	1	3	4	5	1	1	0	0	0	2	0	1
4	4	2	1	2	0	1	2	0	0	0	0	0	0	0	3	3	1	1	1	1	0	0	0	2	1	1
4	1	2	2	2	1	1	2	0	0	0	0	0	0	0	1	3	1	1	1	1	0	0	0	2	1	1
6	1	2	1	2	2	2	2	0	0	0	0	0	0	0	3	3	3	3	1	1	0	0	0	2	0	1
2	5	2	2	2	0	1	1	0	0	0	0	0	0	0	0	3	2	2	1	1	0	0	0	2	0	1
3	1	2	1	2	0	1	1	0	0	0	0	0	0	0	3	3	1	1	1	1	0	1	0	2	0	1
3	2	2	1	2	0	1	3	0	0	0	0	0	0	0	0	3	2	2	1	1	0	0	1	2	1	1
3	2	2	2	2	0	1	3	0	0	0	0	0	0	2	0	3	2	2	1	1	0	0	1	2	0	1
2	2	2	3	3	0	1	0	0	0	0	0	0	0	0	4	3	3	4	1	1	0	1	0	2	0	1
3	8	2	3	3	1	1	1	0	0	0	0	0	0	0	0	3	3	4	1	1	0	0	1	2	1	1
7	1	2	1	1	0	1	3	0	0	0	0	0	0	0	1	1	2	2	1	1	0	0	0	3	0	1
2	4	2	2	2	1	1	1	0	0	0	0	0	0	0	0	1	4	4	1	1	0	0	0	3	1	1
2	7	1	1	1	0	1	3	0	0	0	0	0	0	0	1	3	1	1	1	1	0	0	0	3	1	1
5	8	2	1	1	0	2	3	0	0	0	0	0	0	0	1	3	4	5	1	1	0	0	0	3	0	1
2	4	2	3	2	0	1	1	0	0	0	0	0	0	0	1	3	1	1	1	1	0	0	0	3	1	1
2	1	2	1	2	1	1	0	0	0	0	0	0	0	0	0	3	1	1	1	1	0	1	0	3	0	1
5	2	1	1	0	0	2	2	0	0	0	0	0	0	0	0	3	1	1	2	1	0	0	0	1	0	0
4	4	2	1	1	0	1	3	0	0	0	0	0	0	2	3	3	1	1	2	1	0	0	0	1	1	0
3	1	2	0	0	0	1	1	0	0	0	0	0	0	0	1	1	1	1	2	1	0	1	1	2	0	0
2	6	2	2	1	0	1	1	0	0	0	0	0	0	0	0	1	1	1	2	1	0	0	0	2	0	0
6	1	2	1	1	0	1	3	0	0	0	0	0	0	0	0	1	1	1	2	1	0	0	0	2	1	0
4	4	2	0	1	1	1	2	0	0	0	0	0	0	0	1	1	1	1	2	1	0	0	0	2	1	0
3	1	2	1	1	0	1	3	0	0	0	0	0	0	0	0	1	1	1	2	1	0	0	1	2	1	0
1	4	2	2	1	1	1	1	0	0	0	0	0	0	2	1	1	1	1	2	1	0	0	1	2	1	0
2	4	2	2	2	1	1	1	0	0	0	0	0	0	0	1	1	2	2	2	1	0	0	0	2	1	0
5	4	2	2	2	1	1	3	0	0	0	0	0	0	0	1	1	1	1	2	1	0	0	0	2	1	0
4	4	2	2	2	1	1	3	0	0	0	0	0	0	1	1	1	1	1	2	1	0	0	0	2	1	0
2	4	2	2	3	1	1	1	0	0	0	0	0	0	2	1	1	1	1	2	1	0	0	0	2	1	0
6	4	2	0	0	0	1	2	0	0	0	0	0	0	0	0	3	1	1	2	1	0	0	0	2	0	0
2	4	2	1	0	0	1	1	0	0	0	0	0	0	0	1	3	1	1	2	1	0	0	0	2	1	0
1	1	2	2	1	0	1	1	0	0	0	0	0	0	2	1	3	1	1	2	1	0	0	0	2	0	0
1	8	2	1	1	0	1	1	0	0	0	0	0	0	0	0	3	1	1	2	1	0	0	1	2	1	0
1	4	1	1	2	1	1	1	0	0	0	0	0	0	2	0	3	2	1	2	1	0	0	0	2	1	0
2	7	2	2	2	0	2	2	0	0	0	0	0	0	0	3	3	1	1	2	1	0	0	1	2	0	0
3	4	2	1	0	0	1	0	0	0	0	0	0	0	0	1	3	1	1	2	1	0	1	0	3	0	0
4	2	1	1	1	0	1	3	0	0	0	0	0	0	0	1	1	1	1	2	1	0	0	0	1	1	0
6	4	2	0	0	1	1	2	0	0	0	0	0	0	0	1	1	1	1	2	1	0	0	0	2	1	0
2	4	2	1	0	0	1	1	0	0	0	0	0	0	0	0	1	1	2	2	1	0	0	1	2	0	0
7	4	2	1	0	0	1	3	0	0	0	0	0	0	0	0	2	2	3	2	1	0	0	0	2	1	0
7	4	2	2	2	0	1	2	0	0	0	0	0	0	0	0	2	3	4	2	1	0	0	0	2	0	0
3	4	2	1	1	0	2	2	0	0	0	0	0	0	0	0	3	1	1	2	1	0	0	0	2	1	1
3	4	2	2	1	0	1	1	0	0	0	0	0	0	0	1	3	2	2	2	1	0	0	0	2	1	1
3	4	2	3	3	0	1	1	0	0	0	0	0	0	1	1	3	1	1	2	1	0	0	0	2	0	1
5	4	2	2	3	0	1	3	0	0	0	0	0	0	0	1	4	4	5	2	1	0	0	0	2	1	1
2	1	2	2	3	0	1	2	0	0	0	0	0	0	0	1	4	1	1	2	1	0	0	0	2	1	1
1	4	2	1	2	1	1	2	0	0	0	0	0	1	0	0	2	2	3	1	1	0	0	1	1	1	0
6	5	2	2	2	0	1	2	0	0	0	0	0	1	0	0	3	4	5	1	1	0	0	0	1	1	0
4	8	1	1	0	0	1	3	0	0	0	0	0	1	0	3	0	3	1	1	1	0	0	0	2	2	0
5	3	2	0	0	0	1	2	0	0	0	0	0	1	0	1	1	2	3	1	1	0	0	0	2	1	0
6	5	2	0	1	0	1	3	0	0	0	0	0	1	2	0	1	2	2	1	1	0	0	0	2	1	0
2	1	1	1	1	0	1	3	0	0	0	0	0	1	0	1	1	1	1	1	1	0	0	1	2	1	0
3	1	1	1	2	0	1	2	0	0	0	0	0	1	0	1	2	1	1	1	1	0	0	1	2	0	0
3	8	2	3	2	1	1	1	0	0	0	0	0	1	2	0	2	3	4	1	1	0	0	1	2	0	0
4	3	2	1	0	0	2	3	0	0	0	0	0	1	0	0	3	2	2	1	1	0	0	0	2	0	0
4	3	2	0	0	0	2	3	0	0	0	0	0	1	0	0	3	2	2	1	1	0	0	0	2	0	0
4	2	1	1	0	2	1	3	0	0	0	0	0	1	0	3	3	1	1	1	1	0	0	0	2	1	0
7	7	2	0	1	0	1	2	0	0	0	0	0	1	0	1	3	2	3	1	1	0	0	0	2	2	0
2	7	2	2	1	0	1	1	0	0	0	0	0	1	1	0	3	2	3	1	1	0	0	1	2	0	0
3	8	2	1	1	0	1	3	0	0	0	0	0	1	0	0	3	4	5	1	1	0	0	1	2	1	0
4	8	2	1	2	0	1	3	0	0	0	0	0	1	0	0	3	4	5	1	1	0	0	0	2	1	0
7	3	2	1	2	0	1	3	0	0	0	0	0	1	0	1	3	3	4	1	1	0	0	0	2	1	0
2	7	2	3	2	0	1	0	0	0	0	0	0	1	1	0	3	2	3	1	1	0	1	0	2	0	0
2	4	1	2	2	1	1	2	0	0	0	0	0	1	2	1	3	1	1	1	1	0	0	1	2	1	0
2	4	1	3	3	1	1	2	0	0	0	0	0	1	2	1	3	3	2	1	1	0	0	0	3	1	0
4	5	2	0	2	0	1	3	0	0	0	0	0	1	1	0	2	2	3	1	1	0	0	1	1	1	0
7	3	2	0	0	0	1	3	0	0	0	0	0	1	0	1	1	2	2	1	1	0	0	0	2	0	0
4	4	2	2	3	1	1	2	0	0	0	0	0	1	2	1	1	2	3	1	1	0	0	0	2	1	0
2	2	1	0	0	0	1	1	0	0	0	0	0	1	0	1	2	1	1	1	1	0	0	0	2	1	0
2	4	2	2	1	1	1	2	0	0	0	0	0	1	2	1	2	3	4	1	1	0	0	1	2	0	0
4	5	1	1	1	0	1	3	0	0	0	0	0	1	2	3	3	1	1	1	1	0	0	0	2	1	0
5	6	1	0	1	0	2	1	0	0	0	0	0	1	0	3	3	2	1	1	1	0	0	0	2	1	0
6	5	2	1	2	0	1	3	0	0	0	0	0	1	2	0	3	4	4	1	1	0	0	0	2	1	0
3	1	2	2	2	0	2	2	0	0	0	0	0	1	2	0	3	4	5	1	1	0	0	0	2	0	0
3	2	1	2	2	1	1	2	0	0	0	0	0	1	2	0	3	3	1	1	1	0	0	1	3	1	0
5	4	2	2	2	0	1	2	0	0	0	0	0	1	2	1	3	4	5	1	1	0	0	0	1	1	1
6	6	2	0	0	0	1	2	0	0	0	0	0	1	2	1	1	2	3	1	1	0	0	0	2	1	1
5	3	2	1	1	0	1	3	0	0	0	0	0	1	2	1	1	2	2	1	1	0	0	0	2	1	1
3	8	2	2	2	1	1	2	0	0	0	0	0	1	2	1	1	1	1	1	1	0	0	0	2	1	1
3	8	2	1	2	1	1	2	0	0	0	0	0	1	2	0	1	3	4	1	1	0	0	1	2	1	1
4	5	2	2	2	0	1	2	0	0	0	0	0	1	0	0	2	3	3	1	1	0	0	0	2	1	1
4	8	2	2	2	1	1	2	0	0	0	0	0	1	2	0	2	3	4	1	1	0	0	0	2	1	1
7	1	2	1	0	0	2	3	0	0	0	0	0	1	2	1	3	4	5	1	1	0	0	0	2	0	1
3	7	2	1	0	1	1	3	0	0	0	0	0	1	2	1	3	1	2	1	1	0	0	1	2	1	1
5	1	1	0	1	0	1	2	0	0	0	0	0	1	0	0	3	3	1	1	1	0	0	0	2	0	1
5	6	2	2	1	0	1	3	0	0	0	0	0	1	1	3	3	2	3	1	1	0	0	0	2	1	1
7	4	1	1	2	1	1	3	0	0	0	0	0	1	2	1	3	3	2	1	1	0	0	0	2	0	1
2	3	2	2	1	0	1	1	0	0	0	0	0	1	0	1	1	2	2	1	1	0	0	1	3	1	1
1	4	2	2	1	0	1	0	0	0	0	0	0	1	2	1	1	2	2	2	1	0	1	0	2	0	0
1	4	2	3	3	1	1	0	0	0	0	0	0	1	2	0	1	2	2	2	1	0	0	0	2	1	0
2	4	2	2	2	0	1	1	0	0	0	0	0	1	2	0	3	3	3	2	1	0	0	0	2	0	0
7	4	2	1	0	0	1	3	0	0	0	0	0	1	0	1	0	3	3	2	1	0	0	0	2	2	1
7	4	2	0	0	0	1	1	0	0	0	0	0	1	2	1	1	2	2	2	1	0	0	0	2	1	1
7	4	2	1	2	0	1	3	0	0	0	0	0	1	0	1	1	2	3	2	1	0	0	0	2	0	1
6	1	2	1	2	0	1	3	0	0	0	0	0	1	2	1	1	3	3	1	1	0	0	0	2	1	1
4	7	2	0	0	0	1	3	1	0	0	0	0	0	0	1	1	2	2	1	1	0	0	0	1	1	0
6	7	2	0	0	1	1	3	1	0	0	0	0	0	0	1	1	1	1	1	1	0	0	0	1	1	0
7	8	1	1	1	0	1	3	1	0	0	0	0	0	0	0	1	1	1	1	1	0	0	0	1	2	0
4	6	2	1	1	0	2	3	1	0	0	0	0	0	1	1	1	3	3	1	1	0	0	0	1	0	0
3	7	2	2	1	1	1	0	1	0	0	0	0	0	0	1	1	1	1	1	1	0	0	0	1	0	0
1	1	2	2	2	0	1	1	1	0	0	0	0	0	0	1	1	2	2	1	1	0	0	1	1	1	0
2	2	2	1	1	0	1	2	1	0	0	0	0	0	0	0	2	1	1	1	1	0	0	1	1	1	0
5	3	2	0	0	0	2	3	1	0	0	0	0	0	0	0	3	4	4	1	1	0	0	0	1	1	0
3	6	2	1	0	0	1	2	1	0	0	0	0	0	0	1	3	1	1	1	1	0	0	0	1	1	0
2	3	2	2	2	0	1	0	1	0	0	0	0	0	0	0	3	4	4	1	1	0	0	0	1	0	0
2	7	2	2	2	0	1	0	1	0	0	0	0	0	0	0	3	2	2	1	1	0	0	0	1	0	0
4	4	2	2	2	0	2	2	1	0	0	0	0	0	0	1	3	2	2	1	1	0	0	0	1	2	0
2	1	2	3	3	0	1	0	1	0	0	0	0	0	0	3	4	2	3	1	1	0	0	0	1	0	0
7	3	2	1	0	0	1	3	1	0	0	0	0	0	0	0	0	3	3	1	1	0	0	0	2	0	0
7	1	2	1	1	0	1	3	1	0	0	0	0	0	1	1	0	1	2	1	1	0	0	0	2	0	0
6	7	1	0	0	0	1	3	1	0	0	0	0	0	0	1	1	1	1	1	1	0	0	0	2	1	0
5	6	1	0	0	0	1	3	1	0	0	0	0	0	0	1	1	1	1	1	1	0	0	0	2	2	0
6	6	2	0	0	0	1	3	1	0	0	0	0	0	0	0	1	1	2	1	1	0	0	0	2	1	0
6	6	2	1	0	0	1	3	1	0	0	0	0	0	0	0	1	2	2	1	1	0	0	0	2	0	0
6	5	2	1	0	0	1	3	1	0	0	0	0	0	0	0	1	2	3	1	1	0	0	0	2	2	0
6	7	2	0	0	0	1	3	1	0	0	0	0	0	0	1	1	1	1	1	1	0	0	0	2	0	0
7	7	2	0	0	0	1	3	1	0	0	0	0	0	0	1	1	1	1	1	1	0	0	0	2	0	0
3	7	2	1	0	0	1	2	1	0	0	0	0	0	0	1	1	1	1	1	1	0	0	0	2	1	0
7	5	2	0	0	0	1	3	1	0	0	0	0	0	0	1	1	1	1	1	1	0	0	0	2	1	0
6	1	2	0	0	0	1	3	1	0	0	0	0	0	0	1	1	1	2	1	1	0	0	0	2	2	0
7	7	2	0	0	0	1	3	1	0	0	0	0	0	0	1	1	1	1	1	1	0	0	0	2	1	0
4	7	2	1	0	0	2	3	1	0	0	0	0	0	0	1	1	1	1	1	1	0	0	0	2	1	0
5	5	2	1	0	0	1	2	1	0	0	0	0	0	0	1	1	1	1	1	1	0	0	0	2	1	0
4	6	2	0	0	0	1	3	1	0	0	0	0	0	2	1	1	1	1	1	1	0	0	0	2	1	0
4	7	2	2	0	0	1	2	1	0	0	0	0	0	2	1	1	1	1	1	1	0	0	0	2	1	0
3	6	2	2	0	0	1	2	1	0	0	0	0	0	2	1	1	1	1	1	1	0	0	0	2	1	0
6	7	2	1	0	0	1	3	1	0	0	0	0	0	0	1	1	1	1	1	1	0	0	0	2	0	0
4	5	2	2	0	0	1	2	1	0	0	0	0	0	0	1	1	1	1	1	1	0	0	0	2	1	0
4	7	2	0	0	0	1	3	1	0	0	0	0	0	0	1	1	1	1	1	1	0	0	0	2	2	0
6	7	2	0	0	0	1	3	1	0	0	0	0	0	0	1	1	1	1	1	1	0	0	0	2	2	0
7	7	2	0	0	0	1	3	1	0	0	0	0	0	0	1	1	2	2	1	1	0	0	0	2	0	0
3	6	2	2	0	0	1	2	1	0	0	0	0	0	0	1	1	1	1	1	1	0	0	0	2	1	0
5	7	2	1	0	0	1	2	1	0	0	0	0	0	0	1	1	1	1	1	1	0	0	0	2	1	0
4	7	2	2	0	0	1	3	1	0	0	0	0	0	0	1	1	1	1	1	1	0	0	0	2	1	0
6	7	2	0	0	0	1	3	1	0	0	0	0	0	2	1	1	1	1	1	1	0	0	0	2	1	0
5	6	2	1	0	0	1	3	1	0	0	0	0	0	0	1	1	2	3	1	1	0	0	0	2	1	0
7	7	2	1	0	0	1	2	1	0	0	0	0	0	0	3	1	1	1	1	1	0	0	0	2	1	0
7	7	2	0	0	1	1	3	1	0	0	0	0	0	0	1	1	1	1	1	1	0	0	0	2	1	0
6	7	2	0	0	1	1	3	1	0	0	0	0	0	0	1	1	1	1	1	1	0	0	0	2	1	0
7	7	2	0	0	1	1	2	1	0	0	0	0	0	0	1	1	1	1	1	1	0	0	0	2	0	0
5	7	2	0	0	1	1	3	1	0	0	0	0	0	0	1	1	1	2	1	1	0	0	0	2	1	0
6	7	2	1	0	1	1	3	1	0	0	0	0	0	2	1	1	1	1	1	1	0	0	0	2	1	0
7	7	2	0	0	1	1	2	1	0	0	0	0	0	0	3	1	1	1	1	1	0	0	0	2	0	0
6	5	2	1	0	3	1	3	1	0	0	0	0	0	1	1	1	1	2	1	1	0	0	0	2	0	0
4	2	2	1	0	0	1	3	1	0	0	0	0	0	0	0	1	2	2	1	1	0	0	1	2	1	0
2	7	2	1	0	0	1	2	1	0	0	0	0	0	0	1	1	1	1	1	1	0	0	1	2	1	0
4	2	2	0	0	0	1	3	1	0	0	0	0	0	0	1	1	1	2	1	1	0	0	1	2	1	0
1	4	2	2	1	0	1	0	1	0	0	0	0	0	1	0	1	1	1	1	1	0	0	0	2	0	0
5	6	2	0	1	0	1	2	1	0	0	0	0	0	0	0	1	1	1	1	1	0	0	0	2	1	0
7	8	2	0	1	0	1	3	1	0	0	0	0	0	0	0	1	2	3	1	1	0	0	0	2	2	0
6	7	2	1	1	0	1	3	1	0	0	0	0	0	0	1	1	4	4	1	1	0	0	0	2	2	0
4	6	2	2	1	0	1	3	1	0	0	0	0	0	1	1	1	1	1	1	1	0	0	0	2	2	0
5	1	2	1	1	0	1	2	1	0	0	0	0	0	0	1	1	2	2	1	1	0	0	0	2	1	0
7	5	2	0	1	0	1	3	1	0	0	0	0	0	0	1	1	1	1	1	1	0	0	0	2	1	0
7	8	2	1	1	0	1	3	1	0	0	0	0	0	0	1	1	3	3	1	1	0	0	0	2	1	0
7	5	2	1	1	0	1	3	1	0	0	0	0	0	0	1	1	1	1	1	1	0	0	0	2	0	0
1	1	2	1	1	0	1	0	1	0	0	0	0	0	0	1	1	2	2	1	1	0	0	0	2	1	0
7	4	2	1	1	0	1	3	1	0	0	0	0	0	0	1	1	2	3	1	1	0	0	0	2	0	0
7	7	2	1	1	0	1	3	1	0	0	0	0	0	0	1	1	2	3	1	1	0	0	0	2	2	0
5	7	2	0	1	0	1	3	1	0	0	0	0	0	0	1	1	1	1	1	1	0	0	0	2	1	0
5	7	2	1	1	0	1	3	1	0	0	0	0	0	0	1	1	3	3	1	1	0	0	0	2	2	0
5	3	2	1	1	0	1	3	1	0	0	0	0	0	0	1	1	3	4	1	1	0	0	0	2	1	0
5	1	2	1	1	0	1	3	1	0	0	0	0	0	0	1	1	2	3	1	1	0	0	0	2	1	0
7	1	2	0	1	0	1	2	1	0	0	0	0	0	0	1	1	1	1	1	1	0	0	0	2	0	0
4	1	2	1	1	0	1	3	1	0	0	0	0	0	0	1	1	1	2	1	1	0	0	0	2	1	0
6	6	2	1	1	0	1	3	1	0	0	0	0	0	0	1	1	2	2	1	1	0	0	0	2	1	0
4	7	2	2	1	0	1	3	1	0	0	0	0	0	0	1	1	1	1	1	1	0	0	0	2	1	0
1	5	2	1	1	0	2	1	1	0	0	0	0	0	0	1	1	3	4	1	1	0	0	0	2	0	0
5	4	2	1	1	0	1	2	1	0	0	0	0	0	0	1	1	2	2	1	1	0	0	0	2	1	0
4	7	2	2	1	0	1	3	1	0	0	0	0	0	0	3	1	1	1	1	1	0	0	0	2	2	0
5	5	2	1	1	0	1	3	1	0	0	0	0	0	0	3	1	1	1	1	1	0	0	0	2	2	0
5	7	2	0	1	1	1	2	1	0	0	0	0	0	0	1	1	2	2	1	1	0	0	0	2	1	0
5	6	2	0	1	1	1	2	1	0	0	0	0	0	1	1	1	1	1	1	1	0	0	0	2	2	0
6	7	2	0	1	1	1	3	1	0	0	0	0	0	0	1	1	2	2	1	1	0	0	0	2	1	0
4	2	2	1	1	0	1	2	1	0	0	0	0	0	0	0	1	1	1	1	1	0	1	0	2	0	0
2	7	2	2	1	0	1	0	1	0	0	0	0	0	0	1	1	1	1	1	1	0	1	0	2	0	0
4	5	2	1	1	0	1	3	1	0	0	0	0	0	0	1	1	1	1	1	1	0	1	0	2	0	0
3	7	2	2	1	0	1	2	1	0	0	0	0	0	0	0	1	1	2	1	1	0	0	1	2	1	0
1	7	2	2	1	0	1	1	1	0	0	0	0	0	0	0	1	2	3	1	1	0	0	1	2	1	0
5	2	2	2	1	0	1	3	1	0	0	0	0	0	0	0	1	3	4	1	1	0	0	1	2	1	0
2	7	2	2	1	0	1	2	1	0	0	0	0	0	0	1	1	2	2	1	1	0	0	1	2	1	0
3	7	2	2	1	0	1	2	1	0	0	0	0	0	0	1	1	1	1	1	1	0	0	1	2	0	0
4	5	2	1	1	0	1	3	1	0	0	0	0	0	1	1	1	1	2	1	1	0	0	1	2	1	0
1	7	2	2	1	0	1	1	1	0	0	0	0	0	0	1	1	1	1	1	1	0	0	1	2	0	0
1	7	2	2	1	1	1	1	1	0	0	0	0	0	0	1	1	1	1	1	1	0	0	1	2	1	0
1	7	2	2	1	1	1	1	1	0	0	0	0	0	0	1	1	1	1	1	1	0	0	1	2	1	0
2	7	2	1	1	1	1	2	1	0	0	0	0	0	0	1	1	1	1	1	1	0	0	1	2	1	0
7	7	1	1	2	0	1	3	1	0	0	0	0	0	0	0	1	1	1	1	1	0	0	0	2	0	0
6	4	2	1	2	0	1	3	1	0	0	0	0	0	0	0	1	3	3	1	1	0	0	0	2	1	0
6	1	2	1	2	0	1	3	1	0	0	0	0	0	0	0	1	3	3	1	1	0	0	0	2	2	0
2	6	2	2	2	0	1	1	1	0	0	0	0	0	1	0	1	2	2	1	1	0	0	0	2	0	0
5	7	2	1	2	0	1	2	1	0	0	0	0	0	0	1	1	3	4	1	1	0	0	0	2	1	0
7	7	2	2	2	0	1	3	1	0	0	0	0	0	0	1	1	1	1	1	1	0	0	0	2	0	0
1	7	2	1	2	0	1	0	1	0	0	0	0	0	0	1	1	2	2	1	1	0	0	0	2	0	0
1	7	2	1	2	0	1	0	1	0	0	0	0	0	0	1	1	2	3	1	1	0	0	0	2	1	0
6	1	2	0	2	0	1	3	1	0	0	0	0	0	0	1	1	2	2	1	1	0	0	0	2	1	0
4	5	2	2	2	0	1	3	1	0	0	0	0	0	0	3	1	1	1	1	1	0	0	0	2	1	0
2	5	2	1	2	0	1	2	1	0	0	0	0	0	0	3	1	2	3	1	1	0	0	0	2	1	0
6	7	1	1	2	1	1	1	1	0	0	0	0	0	0	1	1	1	1	1	1	0	0	0	2	1	0
7	4	2	1	2	1	1	3	1	0	0	0	0	0	2	1	1	3	4	1	1	0	0	0	2	1	0
2	7	2	2	2	1	1	2	1	0	0	0	0	0	1	1	1	1	1	1	1	0	0	0	2	1	0
7	4	2	1	2	1	1	3	1	0	0	0	0	0	0	1	1	2	2	1	1	0	0	0	2	1	0
2	6	2	3	2	3	1	0	1	0	0	0	0	0	0	0	1	1	1	1	1	0	0	0	2	0	0
4	7	2	1	2	0	1	3	1	0	0	0	0	0	0	1	1	1	1	1	1	0	0	1	2	1	0
3	8	2	1	2	0	1	3	1	0	0	0	0	0	0	2	1	1	1	1	1	0	0	1	2	1	0
5	7	2	2	2	1	1	3	1	0	0	0	0	0	0	1	1	2	2	1	1	0	0	1	2	1	0
5	5	2	2	3	0	1	3	1	0	0	0	0	0	0	1	1	1	1	1	1	0	0	0	2	1	0
1	7	2	3	3	0	1	0	1	0	0	0	0	0	0	1	1	3	3	1	1	0	0	0	2	1	0
1	7	2	2	3	0	1	0	1	0	0	0	0	0	0	1	1	2	3	1	1	0	0	0	2	1	0
3	7	2	2	3	0	1	2	1	0	0	0	0	0	0	0	1	1	1	1	1	0	0	1	2	1	0
4	6	2	2	3	0	1	2	1	0	0	0	0	0	0	1	1	1	1	1	1	0	0	1	2	1	0
7	5	2	0	0	0	1	3	1	0	0	0	0	0	0	1	2	1	1	1	1	0	0	0	2	0	0
7	1	2	1	0	0	1	3	1	0	0	0	0	0	0	1	2	4	5	1	1	0	0	0	2	0	0
6	7	2	0	0	0	1	0	1	0	0	0	0	0	0	1	2	1	1	1	1	0	0	0	2	0	0
5	7	2	0	0	0	1	3	1	0	0	0	0	0	0	1	2	1	1	1	1	0	0	0	2	1	0
6	7	2	0	0	1	1	3	1	0	0	0	0	0	2	2	2	2	2	1	1	0	0	0	2	1	0
5	2	2	1	1	0	1	3	1	0	0	0	0	0	0	0	2	3	4	1	1	0	0	0	2	1	0
7	7	2	1	1	0	1	3	1	0	0	0	0	0	0	1	2	1	1	1	1	0	0	0	2	2	0
4	4	2	1	1	0	1	3	1	0	0	0	0	0	2	1	2	1	1	1	1	0	0	0	2	1	0
2	6	2	1	1	0	1	2	1	0	0	0	0	0	0	1	2	1	1	1	1	0	0	0	2	0	0
5	7	2	1	1	0	1	3	1	0	0	0	0	0	0	3	2	1	1	1	1	0	0	0	2	1	0
3	6	2	1	1	3	1	0	1	0	0	0	0	0	0	3	2	1	1	1	1	0	0	0	2	0	0
2	8	2	1	1	0	1	3	1	0	0	0	0	0	0	0	2	1	1	1	1	0	0	1	2	0	0
4	5	2	1	1	0	1	3	1	0	0	0	0	0	0	0	2	1	1	1	1	0	0	1	2	0	0
4	3	2	2	1	0	1	3	1	0	0	0	0	0	0	0	2	3	4	1	1	0	0	1	2	0	0
4	5	2	2	1	0	1	3	1	0	0	0	0	0	0	1	2	2	2	1	1	0	0	1	2	1	0
2	7	2	1	1	0	1	2	1	0	0	0	0	0	0	1	2	1	1	1	1	0	0	1	2	0	0
4	7	2	2	1	1	1	3	1	0	0	0	0	0	0	1	2	2	2	1	1	0	0	1	2	2	0
5	2	1	2	2	0	1	3	1	0	0	0	0	0	2	0	2	1	1	1	1	0	0	0	2	2	0
2	4	2	3	2	0	1	0	1	0	0	0	0	0	2	1	2	4	4	1	1	0	0	0	2	0	0
6	5	2	1	2	0	1	3	1	0	0	0	0	0	0	1	2	2	3	1	1	0	0	0	2	2	0
4	7	2	1	2	0	1	2	1	0	0	0	0	0	0	1	2	2	2	1	1	0	0	0	2	1	0
6	5	2	2	2	1	1	3	1	0	0	0	0	0	1	0	2	2	2	1	1	0	0	0	2	1	0
5	4	2	2	2	1	1	2	1	0	0	0	0	0	1	1	2	3	3	1	1	0	0	0	2	1	0
1	5	1	3	3	0	1	0	1	0	0	0	0	0	0	0	2	3	1	1	1	0	0	0	2	1	0
2	8	2	1	3	1	1	1	1	0	0	0	0	0	2	0	2	2	3	1	1	0	1	0	2	0	0
5	5	2	0	0	0	1	3	1	0	0	0	0	0	0	0	3	1	2	1	1	0	0	0	2	1	0
6	7	2	1	0	0	1	3	1	0	0	0	0	0	0	0	3	1	1	1	1	0	0	0	2	1	0
4	7	2	0	0	0	2	3	1	0	0	0	0	0	1	1	3	1	2	1	1	0	0	0	2	0	0
1	6	2	1	0	0	1	1	1	0	0	0	0	0	0	1	3	1	1	1	1	0	0	0	2	1	0
1	7	2	1	0	0	1	1	1	0	0	0	0	0	2	1	3	1	1	1	1	0	0	0	2	1	0
5	7	2	2	0	0	1	2	1	0	0	0	0	0	0	1	3	1	2	1	1	0	0	0	2	1	0
5	5	2	0	0	0	1	3	1	0	0	0	0	0	0	1	3	1	2	1	1	0	0	0	2	0	0
7	7	2	0	0	1	1	3	1	0	0	0	0	0	0	1	3	1	1	1	1	0	0	0	2	0	0
2	7	1	0	0	0	1	3	1	0	0	0	0	0	0	0	3	1	1	1	1	0	0	1	2	1	0
5	3	2	0	0	0	1	3	1	0	0	0	0	0	0	0	3	2	3	1	1	0	0	1	2	0	0
1	7	1	2	1	0	1	0	1	0	0	0	0	0	0	0	3	1	1	1	1	0	0	0	2	0	0
4	4	1	1	1	0	1	2	1	0	0	0	0	0	0	3	3	1	1	1	1	0	0	0	2	1	0
3	6	2	1	1	0	1	1	1	0	0	0	0	0	2	0	3	1	1	1	1	0	0	0	2	1	0
5	6	2	0	1	0	2	3	1	0	0	0	0	0	0	0	3	1	1	1	1	0	0	0	2	1	0
4	8	2	1	1	0	1	3	1	0	0	0	0	0	0	0	3	1	1	1	1	0	0	0	2	1	0
1	5	2	2	1	0	1	1	1	0	0	0	0	0	0	0	3	1	1	1	1	0	0	0	2	1	0
4	5	2	1	1	0	1	3	1	0	0	0	0	0	0	1	3	1	1	1	1	0	0	0	2	1	0
3	5	2	1	1	0	1	2	1	0	0	0	0	0	0	1	3	1	1	1	1	0	0	0	2	1	0
2	4	2	2	1	0	2	1	1	0	0	0	0	0	0	1	3	3	3	1	1	0	0	0	2	1	0
4	7	2	1	1	0	1	3	1	0	0	0	0	0	0	1	3	1	1	1	1	0	0	0	2	1	0
6	7	2	0	1	0	1	1	1	0	0	0	0	0	0	1	3	2	2	1	1	0	0	0	2	0	0
7	1	2	1	1	0	1	3	1	0	0	0	0	0	0	3	3	1	1	1	1	0	0	0	2	1	0
2	7	2	2	1	0	1	1	1	0	0	0	0	0	0	4	3	1	2	1	1	0	0	0	2	0	0
5	7	2	0	1	1	1	2	1	0	0	0	0	0	0	1	3	1	1	1	1	0	0	0	2	1	0
5	1	2	1	1	1	1	2	1	0	0	0	0	0	0	2	3	1	1	1	1	0	0	0	2	1	0
7	6	2	0	1	3	1	3	1	0	0	0	0	0	0	0	3	1	1	1	1	0	0	0	2	0	0
1	8	2	3	1	0	1	0	1	0	0	0	0	0	1	4	3	1	1	1	1	0	0	0	2	0	0
4	7	1	1	1	0	1	2	1	0	0	0	0	0	0	0	3	1	1	1	1	0	1	0	2	0	0
1	5	2	2	1	0	1	0	1	0	0	0	0	0	0	0	3	1	1	1	1	0	1	0	2	0	0
3	6	2	2	1	0	1	2	1	0	0	0	0	0	0	0	3	1	1	1	1	0	1	0	2	0	0
2	7	1	2	1	0	1	1	1	0	0	0	0	0	0	0	3	1	1	1	1	0	0	1	2	1	0
5	7	1	1	1	0	1	3	1	0	0	0	0	0	0	1	3	1	1	1	1	0	0	1	2	1	0
4	5	2	1	1	0	1	3	1	0	0	0	0	0	0	0	3	1	1	1	1	0	0	1	2	1	0
3	7	2	1	1	0	2	3	1	0	0	0	0	0	0	1	3	1	1	1	1	0	0	1	2	1	0
1	7	2	2	1	0	1	1	1	0	0	0	0	0	0	1	3	1	2	1	1	0	0	1	2	1	0
3	3	2	2	1	0	1	3	1	0	0	0	0	0	0	1	3	3	4	1	1	0	0	1	2	1	0
2	7	2	2	1	0	1	2	1	0	0	0	0	0	0	1	3	1	1	1	1	0	0	1	2	1	0
2	7	2	2	1	0	1	2	1	0	0	0	0	0	0	1	3	1	1	1	1	0	0	1	2	1	0
1	7	2	2	1	0	1	1	1	0	0	0	0	0	0	1	3	1	2	1	1	0	0	1	2	1	0
2	7	2	2	1	1	1	3	1	0	0	0	0	0	0	0	3	1	1	1	1	0	0	1	2	0	0
1	7	2	2	1	1	2	1	1	0	0	0	0	0	0	0	3	1	1	1	1	0	0	1	2	1	0
3	7	2	2	1	1	1	3	1	0	0	0	0	0	2	1	3	1	1	1	1	0	0	1	2	0	0
6	7	1	1	2	0	1	3	1	0	0	0	0	0	0	0	3	1	1	1	1	0	0	0	2	1	0
5	2	1	0	2	0	2	3	1	0	0	0	0	0	0	3	3	1	1	1	1	0	0	0	2	1	0
1	5	2	2	2	0	1	0	1	0	0	0	0	0	0	0	3	1	2	1	1	0	0	0	2	0	0
4	7	2	2	2	0	2	2	1	0	0	0	0	0	0	1	3	4	4	1	1	0	0	0	2	0	0
4	7	2	1	2	0	1	2	1	0	0	0	0	0	0	1	3	1	1	1	1	0	0	0	2	1	0
7	7	2	0	2	0	1	3	1	0	0	0	0	0	0	1	3	3	3	1	1	0	0	0	2	1	0
3	7	2	1	2	0	1	3	1	0	0	0	0	0	2	1	3	2	3	1	1	0	0	0	2	1	0
5	2	2	0	2	0	1	3	1	0	0	0	0	0	1	3	3	3	4	1	1	0	0	0	2	1	0
4	4	2	2	2	1	1	2	1	0	0	0	0	0	0	1	3	2	3	1	1	0	0	0	2	2	0
2	5	2	1	2	0	1	1	1	0	0	0	0	0	0	1	3	1	1	1	1	0	1	0	2	0	0
2	7	2	2	2	0	1	3	1	0	0	0	0	0	0	1	3	1	2	1	1	0	0	1	2	2	0
2	6	2	2	2	0	1	2	1	0	0	0	0	0	0	1	3	1	1	1	1	0	0	1	2	1	0
3	1	2	2	2	0	1	2	1	0	0	0	0	0	0	3	3	3	4	1	1	0	0	1	2	1	0
2	8	2	2	2	1	1	1	1	0	0	0	0	0	0	3	3	1	2	1	1	0	0	1	2	1	0
4	6	2	2	3	0	1	3	1	0	0	0	0	0	0	1	3	1	1	1	1	0	0	0	2	1	0
1	7	2	2	3	0	1	1	1	0	0	0	0	0	0	1	3	3	4	1	1	0	0	1	2	0	0
4	7	2	2	3	0	1	3	1	0	0	0	0	0	0	1	3	2	3	1	1	0	0	1	2	0	0
3	2	1	2	3	2	1	3	1	0	0	0	0	0	0	0	4	1	1	1	1	0	0	1	2	0	0
7	6	1	1	1	0	1	2	1	0	0	0	0	0	0	0	0	1	1	1	1	0	0	0	3	0	0
6	7	1	0	1	0	1	3	1	0	0	0	0	0	0	1	1	1	1	1	1	0	0	0	3	0	0
3	1	2	1	1	0	1	2	1	0	0	0	0	0	1	1	1	2	2	1	1	0	0	0	3	1	0
2	6	2	2	1	0	1	1	1	0	0	0	0	0	0	1	1	1	1	1	1	0	1	0	3	0	0
2	4	2	2	1	0	1	1	1	0	0	0	0	0	0	1	1	1	1	1	1	0	0	1	3	0	0
1	7	2	2	2	0	1	1	1	0	0	0	0	0	0	1	1	1	1	1	1	0	0	1	3	1	0
1	7	2	1	1	0	1	1	1	0	0	0	0	0	0	1	2	1	1	1	1	0	0	1	3	1	0
1	8	2	2	2	0	1	0	1	0	0	0	0	0	0	0	3	3	3	1	1	0	1	0	3	0	0
1	7	2	2	2	0	1	1	1	0	0	0	0	0	1	1	3	1	1	1	1	0	0	1	3	1	0
6	6	2	1	1	0	1	3	1	0	0	0	0	0	0	0	1	4	4	1	1	0	0	0	1	2	0
4	7	2	1	1	0	1	3	1	0	0	0	0	0	0	1	1	1	1	1	1	0	0	0	1	1	0
4	7	2	0	1	1	1	3	1	0	0	0	0	0	0	1	1	1	1	1	1	0	0	0	1	1	0
5	1	2	2	2	0	1	3	1	0	0	0	0	0	0	1	2	2	2	1	1	0	0	0	1	2	0
6	2	2	0	1	0	1	3	1	0	0	0	0	0	0	3	3	4	4	1	1	0	0	0	1	0	0
5	7	2	3	3	1	1	2	1	0	0	0	0	0	0	0	4	3	4	1	1	0	0	0	1	1	0
5	6	2	0	0	0	1	2	1	0	0	0	0	0	0	1	1	1	2	1	1	0	0	0	2	0	0
6	6	2	0	0	0	1	3	1	0	0	0	0	0	0	1	1	1	1	1	1	0	0	0	2	1	0
5	7	2	1	0	0	1	3	1	0	0	0	0	0	0	1	1	1	1	1	1	0	0	0	2	1	0
4	6	2	1	0	0	1	3	1	0	0	0	0	0	0	1	1	1	1	1	1	0	0	0	2	1	0
3	4	2	1	1	0	1	2	1	0	0	0	0	0	0	0	1	2	2	1	1	0	0	0	2	0	0
3	3	2	2	1	0	1	3	1	0	0	0	0	0	0	0	1	2	3	1	1	0	0	0	2	1	0
3	7	2	2	1	0	1	3	1	0	0	0	0	0	0	1	1	1	1	1	1	0	0	0	2	1	0
3	7	2	1	1	0	1	3	1	0	0	0	0	0	0	1	1	2	2	1	1	0	0	0	2	1	0
6	7	2	1	1	0	1	3	1	0	0	0	0	0	0	1	1	2	2	1	1	0	0	0	2	1	0
3	5	2	2	1	0	1	2	1	0	0	0	0	0	0	1	1	1	1	1	1	0	0	0	2	1	0
3	7	2	2	1	0	1	2	1	0	0	0	0	0	0	1	1	1	1	1	1	0	0	0	2	1	0
7	7	2	0	1	0	1	3	1	0	0	0	0	0	0	1	1	1	1	1	1	0	0	0	2	0	0
5	7	2	2	1	0	1	2	1	0	0	0	0	0	1	1	1	2	3	1	1	0	0	0	2	1	0
7	3	2	1	1	0	1	3	1	0	0	0	0	0	0	1	1	2	2	1	1	0	0	0	2	0	0
6	7	2	1	1	0	1	3	1	0	0	0	0	0	0	1	1	2	2	1	1	0	0	0	2	1	0
6	4	2	2	1	1	1	2	1	0	0	0	0	0	2	1	1	2	2	1	1	0	0	0	2	1	0
2	6	1	1	1	0	1	0	1	0	0	0	0	0	0	0	1	1	1	1	1	0	1	0	2	0	0
2	2	1	2	1	0	1	2	1	0	0	0	0	0	0	1	1	1	1	1	1	0	0	1	2	1	0
2	7	2	1	1	1	1	2	1	0	0	0	0	0	0	1	1	1	1	1	1	0	0	1	2	1	0
7	2	2	1	2	0	1	3	1	0	0	0	0	0	0	1	1	4	5	1	1	0	0	0	2	0	0
6	6	2	1	2	0	1	3	1	0	0	0	0	0	2	1	1	2	2	1	1	0	0	0	2	2	0
5	7	2	1	2	0	1	3	1	0	0	0	0	0	2	1	1	1	1	1	1	0	0	0	2	2	0
1	7	2	2	2	0	1	1	1	0	0	0	0	0	0	3	1	1	1	1	1	0	0	0	2	2	0
3	4	2	2	2	0	1	1	1	0	0	0	0	0	2	1	1	1	1	1	1	0	1	0	2	0	0
3	8	2	2	2	1	1	2	1	0	0	0	0	0	0	0	1	3	4	1	1	0	0	1	2	1	0
6	5	2	3	3	0	1	3	1	0	0	0	0	0	2	1	1	4	5	1	1	0	0	0	2	0	0
1	6	2	2	3	0	1	1	1	0	0	0	0	0	2	1	1	3	3	1	1	0	0	1	2	1	0
7	2	2	0	0	0	1	3	1	0	0	0	0	0	0	1	2	2	2	1	1	0	0	0	2	2	0
7	7	2	0	1	0	1	3	1	0	0	0	0	0	0	0	2	4	4	1	1	0	0	0	2	0	0
4	7	2	1	1	0	1	3	1	0	0	0	0	0	0	1	2	4	4	1	1	0	0	0	2	1	0
6	7	2	1	1	0	1	3	1	0	0	0	0	0	1	1	2	1	1	1	1	0	0	0	2	0	0
6	2	2	0	1	0	1	3	1	0	0	0	0	0	0	1	2	2	2	1	1	0	0	0	2	0	0
5	3	2	0	1	0	1	3	1	0	0	0	0	0	0	1	2	1	1	1	1	0	0	0	2	1	0
7	7	2	0	1	0	1	3	1	0	0	0	0	0	0	1	2	2	3	1	1	0	0	0	2	2	0
7	6	2	2	1	0	1	3	1	0	0	0	0	0	0	1	2	1	1	1	1	0	0	0	2	1	0
5	3	2	2	1	0	1	3	1	0	0	0	0	0	0	0	2	4	4	1	1	0	0	0	2	1	0
3	6	2	2	2	0	1	2	1	0	0	0	0	0	1	1	2	2	3	1	1	0	0	0	2	1	0
4	3	2	0	0	0	2	3	1	0	0	0	0	0	0	0	3	2	2	1	1	0	0	0	2	1	0
2	7	2	2	0	0	1	2	1	0	0	0	0	0	0	1	3	1	1	1	1	0	0	0	2	1	0
2	4	1	3	0	0	1	1	1	0	0	0	0	0	0	0	3	1	1	1	1	0	0	1	2	1	0
4	7	1	1	1	0	1	3	1	0	0	0	0	0	0	0	3	1	1	1	1	0	0	0	2	1	0
3	2	1	2	1	0	1	3	1	0	0	0	0	0	0	1	3	1	1	1	1	0	0	0	2	1	0
7	7	1	0	1	0	2	3	1	0	0	0	0	0	0	1	3	1	1	1	1	0	0	0	2	0	0
2	7	2	2	1	0	1	1	1	0	0	0	0	0	0	0	3	1	1	1	1	0	0	0	2	0	0
5	7	2	2	1	0	1	3	1	0	0	0	0	0	0	1	3	1	2	1	1	0	0	0	2	0	0
4	7	2	0	1	0	1	3	1	0	0	0	0	0	0	1	3	1	1	1	1	0	0	0	2	1	0
4	1	2	1	1	0	1	2	1	0	0	0	0	0	0	1	3	2	2	1	1	0	0	0	2	1	0
5	1	2	1	1	0	1	2	1	0	0	0	0	0	1	1	3	4	5	1	1	0	0	0	2	1	0
7	2	2	0	1	0	2	3	1	0	0	0	0	0	0	1	3	3	4	1	1	0	0	0	2	0	0
6	8	2	0	1	0	1	3	1	0	0	0	0	0	0	1	3	1	2	1	1	0	0	0	2	0	0
2	2	2	2	1	0	1	2	1	0	0	0	0	0	0	0	3	3	4	1	1	0	0	1	2	1	0
2	7	2	1	1	0	1	3	1	0	0	0	0	0	0	0	3	1	1	1	1	0	0	1	2	0	0
1	4	2	1	1	0	1	1	1	0	0	0	0	0	1	1	3	2	2	1	1	0	0	1	2	1	0
5	1	2	2	2	0	1	2	1	0	0	0	0	0	0	1	3	1	2	1	1	0	0	0	2	1	0
6	7	2	0	2	0	1	3	1	0	0	0	0	0	0	1	3	1	1	1	1	0	0	0	2	2	0
2	8	2	2	2	0	1	0	1	0	0	0	0	0	0	1	3	1	2	1	1	0	0	0	2	0	0
5	3	2	1	2	0	1	2	1	0	0	0	0	0	0	3	3	1	1	1	1	0	0	0	2	1	0
5	7	2	1	2	1	1	2	1	0	0	0	0	0	0	1	3	1	1	1	1	0	0	0	2	1	0
2	1	2	3	2	0	1	0	1	0	0	0	0	0	1	1	3	2	2	1	1	0	1	0	2	0	0
7	1	2	1	3	0	1	3	1	0	0	0	0	0	0	0	4	3	4	1	1	0	0	0	2	0	0
2	7	2	2	3	0	1	1	1	0	0	0	0	0	0	3	4	1	2	1	1	0	0	0	2	0	0
6	7	2	0	2	0	1	3	1	0	0	0	0	0	0	0	0	1	2	1	1	0	0	0	3	1	0
6	7	2	0	0	0	1	3	1	0	0	0	0	0	0	1	1	1	1	1	1	0	0	0	3	2	0
1	7	2	2	1	0	1	0	1	0	0	0	0	0	2	1	1	3	3	1	1	0	1	0	3	0	0
5	7	2	0	0	0	1	3	1	0	0	0	0	0	0	1	1	2	2	1	1	0	0	0	1	1	1
5	7	2	2	0	0	1	3	1	0	0	0	0	0	1	0	1	2	2	1	1	0	0	1	1	1	1
5	7	2	2	2	1	1	3	1	0	0	0	0	0	2	1	1	4	5	1	1	0	0	1	1	1	1
7	6	2	0	0	0	1	3	1	0	0	0	0	0	0	0	2	1	1	1	1	0	0	0	1	0	1
6	1	2	1	1	0	2	3	1	0	0	0	0	0	0	1	3	1	1	1	1	0	0	0	1	0	1
2	7	2	1	1	0	1	0	1	0	0	0	0	0	0	1	3	1	2	1	1	0	0	0	1	0	1
5	3	2	2	3	0	2	3	1	0	0	0	0	0	0	0	3	3	4	1	1	0	0	0	1	0	1
2	1	2	3	3	0	1	1	1	0	0	0	0	0	0	0	3	2	2	1	1	0	0	0	1	0	1
5	7	2	2	3	0	1	2	1	0	0	0	0	0	0	1	3	3	4	1	1	0	0	0	1	0	1
5	3	2	0	0	0	1	3	1	0	0	0	0	0	0	0	1	4	4	1	1	0	0	0	2	2	1
5	7	2	2	0	0	1	3	1	0	0	0	0	0	0	0	1	3	4	1	1	0	0	0	2	1	1
4	7	2	0	0	0	2	3	1	0	0	0	0	0	0	1	1	1	1	1	1	0	0	0	2	0	1
5	1	2	1	0	0	1	3	1	0	0	0	0	0	0	1	1	1	1	1	1	0	0	0	2	1	1
4	5	2	2	0	0	1	3	1	0	0	0	0	0	0	1	1	1	2	1	1	0	0	0	2	1	1
7	7	2	0	0	0	1	2	1	0	0	0	0	0	0	1	1	2	2	1	1	0	0	0	2	1	1
7	7	2	0	0	0	1	3	1	0	0	0	0	0	0	1	1	1	1	1	1	0	0	0	2	1	1
5	5	2	0	0	0	1	3	1	0	0	0	0	0	0	1	1	2	2	1	1	0	0	0	2	2	1
6	4	2	2	0	0	1	2	1	0	0	0	0	0	0	1	1	2	2	1	1	0	0	0	2	2	1
5	5	2	0	0	0	1	3	1	0	0	0	0	0	0	1	1	1	2	1	1	0	0	0	2	0	1
5	5	2	0	0	0	1	2	1	0	0	0	0	0	0	3	1	1	1	1	1	0	0	0	2	0	1
7	4	2	0	0	1	1	0	1	0	0	0	0	0	0	1	1	1	1	1	1	0	0	0	2	0	1
3	7	2	1	0	0	1	3	1	0	0	0	0	0	0	1	1	2	2	1	1	0	0	1	2	1	1
7	5	2	1	1	0	1	2	1	0	0	0	0	0	0	0	1	1	1	1	1	0	0	0	2	0	1
7	7	2	0	1	0	1	3	1	0	0	0	0	0	0	0	1	1	1	1	1	0	0	0	2	0	1
7	7	2	1	1	0	1	3	1	0	0	0	0	0	0	1	1	2	2	1	1	0	0	0	2	0	1
3	7	2	2	1	0	1	0	1	0	0	0	0	0	0	1	1	1	1	1	1	0	0	0	2	0	1
5	7	2	1	1	0	1	3	1	0	0	0	0	0	0	1	1	3	4	1	1	0	0	0	2	2	1
5	7	2	1	1	0	1	3	1	0	0	0	0	0	0	1	1	1	1	1	1	0	0	0	2	1	1
5	7	2	2	1	0	1	3	1	0	0	0	0	0	0	1	1	2	2	1	1	0	0	0	2	1	1
4	3	2	2	1	0	1	3	1	0	0	0	0	0	0	1	1	2	2	1	1	0	0	0	2	1	1
4	4	1	2	1	1	1	2	1	0	0	0	0	0	2	1	1	1	1	1	1	0	0	0	2	0	1
2	7	2	1	1	1	1	1	1	0	0	0	0	0	0	1	1	1	1	1	1	0	0	0	2	1	1
4	4	2	2	1	0	1	2	1	0	0	0	0	0	0	1	1	1	1	1	1	0	0	0	2	1	1
3	7	2	1	1	0	1	2	1	0	0	0	0	0	0	1	1	1	1	1	1	0	1	0	2	0	1
4	8	2	0	1	0	1	3	1	0	0	0	0	0	0	0	1	1	1	1	1	0	0	1	2	0	1
5	2	2	1	2	0	1	3	1	0	0	0	0	0	1	1	1	3	4	1	1	0	0	0	2	1	1
6	7	2	0	2	0	1	3	1	0	0	0	0	0	0	1	1	3	4	1	1	0	0	0	2	1	1
5	7	2	2	2	0	1	2	1	0	0	0	0	0	0	1	1	3	4	1	1	0	0	0	2	2	1
7	7	2	2	2	1	1	3	1	0	0	0	0	0	0	0	1	4	5	1	1	0	0	0	2	0	1
7	4	2	2	2	1	1	2	1	0	0	0	0	0	0	1	1	2	2	1	1	0	0	0	2	0	1
6	7	1	1	0	0	1	2	1	0	0	0	0	0	0	1	2	1	1	1	1	0	0	0	2	1	1
5	7	1	1	1	0	1	3	1	0	0	0	0	0	0	1	2	1	1	1	1	0	0	0	2	1	1
3	7	2	2	1	0	1	2	1	0	0	0	0	0	0	0	2	1	1	1	1	0	0	0	2	1	1
6	1	2	1	1	0	1	3	1	0	0	0	0	0	0	0	2	4	4	1	1	0	0	0	2	2	1
3	7	2	0	1	0	1	2	1	0	0	0	0	0	0	1	2	1	1	1	1	0	0	0	2	0	1
3	7	2	2	1	1	1	1	1	0	0	0	0	0	0	3	2	3	4	1	1	0	0	0	2	1	1
4	7	2	2	1	1	1	3	1	0	0	0	0	0	0	1	2	1	1	1	1	0	0	1	2	1	1
5	8	2	1	2	0	1	3	1	0	0	0	0	0	0	1	2	2	2	1	1	0	0	0	2	1	1
4	8	2	3	2	1	1	2	1	0	0	0	0	0	0	4	2	3	4	1	1	0	0	0	2	1	1
3	1	1	2	2	0	1	2	1	0	0	0	0	0	0	0	2	3	2	1	1	0	1	0	2	0	1
2	2	1	3	2	0	1	1	1	0	0	0	0	0	0	3	2	1	1	1	1	0	0	1	2	1	1
3	7	2	3	2	0	1	2	1	0	0	0	0	0	0	3	2	3	3	1	1	0	0	1	2	1	1
6	3	2	1	0	0	1	2	1	0	0	0	0	0	0	1	3	1	1	1	1	0	0	0	2	1	1
5	6	2	1	0	0	1	2	1	0	0	0	0	0	1	1	3	2	2	1	1	0	0	0	2	0	1
5	1	2	2	0	0	1	2	1	0	0	0	0	0	0	1	3	1	1	1	1	0	0	0	2	1	1
5	4	2	1	0	1	1	3	1	0	0	0	0	0	0	3	3	2	3	1	1	0	0	0	2	1	1
2	6	2	1	0	1	1	2	1	0	0	0	0	0	0	1	3	1	1	1	1	0	0	1	2	1	1
6	7	2	1	1	0	1	3	1	0	0	0	0	0	1	1	3	2	2	1	1	0	0	0	2	1	1
2	6	1	1	2	0	1	1	1	0	0	0	0	0	2	0	3	1	1	1	1	0	0	0	2	1	1
6	6	1	0	2	0	1	2	1	0	0	0	0	0	2	3	3	2	1	1	1	0	0	0	2	0	1
3	4	2	2	2	0	1	3	1	0	0	0	0	0	0	1	3	2	3	1	1	0	0	0	2	1	1
7	2	1	0	2	2	1	3	1	0	0	0	0	0	0	1	3	2	1	1	1	0	0	0	2	1	1
2	1	1	2	2	0	1	2	1	0	0	0	0	0	0	1	3	2	1	1	1	0	0	1	2	1	1
2	7	2	2	2	0	1	1	1	0	0	0	0	0	0	1	3	2	3	1	1	0	0	1	2	1	1
4	2	1	3	3	0	2	3	1	0	0	0	0	0	0	1	3	2	1	1	1	0	0	0	2	0	1
7	1	2	2	3	0	2	3	1	0	0	0	0	0	0	0	3	3	3	1	1	0	0	0	2	0	1
3	2	2	2	3	0	1	3	1	0	0	0	0	0	0	0	3	4	5	1	1	0	0	0	2	0	1
1	1	2	3	3	0	1	0	1	0	0	0	0	0	0	0	3	2	2	1	1	0	1	0	2	0	1
2	7	2	2	3	0	1	1	1	0	0	0	0	0	0	0	3	4	4	1	1	0	0	1	2	0	1
1	1	2	2	3	0	1	0	1	0	0	0	0	0	0	0	4	3	4	1	1	0	0	0	2	0	1
2	3	2	2	3	0	1	1	1	0	0	0	0	0	0	0	4	3	3	1	1	0	0	0	2	0	1
2	3	2	3	3	0	1	0	1	0	0	0	0	0	0	0	4	3	3	1	1	0	1	0	2	0	1
3	7	2	1	0	0	2	1	1	0	0	0	0	0	0	3	3	1	1	1	1	0	0	0	3	0	1
7	4	2	1	0	0	1	3	1	0	0	0	0	0	0	1	1	2	3	2	1	0	0	0	1	0	0
7	4	2	0	0	0	1	3	1	0	0	0	0	0	0	1	1	4	5	2	1	0	0	0	2	1	0
6	4	2	0	0	1	1	3	1	0	0	0	0	0	0	1	1	1	1	2	1	0	0	0	2	0	0
5	4	2	2	1	0	1	3	1	0	0	0	0	0	0	1	1	2	3	2	1	0	0	0	2	1	0
1	6	2	2	2	0	1	1	1	0	0	0	0	0	0	0	1	2	2	2	1	0	1	0	2	0	0
6	6	2	0	0	0	2	3	1	0	0	0	0	0	0	1	2	1	1	2	1	0	0	0	2	0	0
1	4	2	2	1	0	1	1	1	0	0	0	0	0	0	1	2	1	1	2	1	0	0	0	2	1	0
4	4	2	1	1	0	1	2	1	0	0	0	0	0	0	3	2	1	2	2	1	0	0	0	2	1	0
2	4	2	2	0	0	1	2	1	0	0	0	0	0	0	3	3	1	1	2	1	0	1	0	2	0	0
5	4	2	0	1	0	1	3	1	0	0	0	0	0	0	1	3	2	3	2	1	0	0	0	2	1	0
4	6	2	1	2	0	1	3	1	0	0	0	0	0	0	1	3	1	1	2	1	0	0	0	2	1	0
1	4	2	2	2	0	1	1	1	0	0	0	0	0	0	1	3	2	3	2	1	0	0	1	3	1	0
5	6	2	0	1	0	1	3	1	0	0	0	0	0	0	1	1	1	1	2	1	0	0	0	2	1	0
4	6	2	1	1	0	2	3	1	0	0	0	0	0	0	1	2	1	1	2	1	0	0	0	2	0	0
6	4	2	2	3	0	1	3	1	0	0	0	0	0	0	1	3	2	3	2	1	0	0	0	2	0	0
3	1	2	3	3	0	1	1	1	0	0	0	0	0	0	0	3	1	1	2	1	0	0	1	2	0	0
5	4	2	1	0	0	1	3	1	0	0	0	0	0	0	0	1	3	4	2	1	0	0	0	2	2	1
6	6	2	1	1	0	1	3	1	0	0	0	0	0	0	0	1	1	1	2	1	0	0	0	2	0	1
7	1	2	1	1	0	1	3	1	0	0	0	0	0	0	0	1	1	1	2	1	0	0	0	2	1	1
7	7	2	0	1	0	1	3	1	0	0	0	0	0	0	1	1	3	3	1	1	0	0	0	2	0	0
6	6	2	0	0	0	1	3	1	0	0	0	0	1	0	1	3	5	5	1	1	0	0	0	1	0	0
2	7	2	3	1	0	1	1	1	0	0	0	0	1	2	1	3	3	3	1	1	0	0	1	1	0	0
7	3	2	0	0	0	1	3	1	0	0	0	0	1	0	0	0	4	5	1	1	0	0	0	2	0	0
3	7	2	2	1	0	1	2	1	0	0	0	0	1	2	1	1	2	2	1	1	0	0	0	2	1	0
7	7	2	0	1	0	1	3	1	0	0	0	0	1	2	1	1	2	2	1	1	0	0	0	2	0	0
2	4	2	2	1	1	1	1	1	0	0	0	0	1	2	1	1	1	2	1	1	0	0	0	2	2	0
4	4	2	2	2	1	1	1	1	0	0	0	0	1	2	1	1	3	3	1	1	0	0	0	2	1	0
6	6	2	0	0	0	1	3	1	0	0	0	0	1	0	1	2	2	2	1	1	0	0	0	2	1	0
4	4	2	1	0	1	1	2	1	0	0	0	0	1	2	1	2	1	2	1	1	0	0	0	2	1	0
5	4	2	1	1	1	1	1	1	0	0	0	0	1	1	1	2	3	3	1	1	0	0	0	2	1	0
5	5	2	2	2	0	1	3	1	0	0	0	0	1	0	1	2	2	2	1	1	0	0	0	2	0	0
2	8	2	3	2	0	1	1	1	0	0	0	0	1	2	0	2	3	4	1	1	0	0	1	2	1	0
5	4	2	2	1	1	1	2	1	0	0	0	0	1	2	3	3	4	4	1	1	0	0	0	2	1	0
4	6	2	1	2	0	1	1	1	0	0	0	0	1	2	0	3	4	4	1	1	0	0	0	2	0	0
6	7	1	0	2	0	1	3	1	0	0	0	0	1	2	0	3	3	2	1	1	0	1	0	2	0	0
5	4	2	3	3	1	1	1	1	0	0	0	0	1	2	1	4	4	5	1	1	0	0	0	2	1	0
6	7	2	1	1	0	1	3	1	0	0	0	0	1	2	1	3	3	3	1	1	0	0	0	1	1	0
4	5	2	1	0	0	1	2	1	0	0	0	0	1	1	1	1	3	4	1	1	0	0	0	2	1	0
5	7	2	1	1	0	1	2	1	0	0	0	0	1	1	1	1	3	4	1	1	0	0	0	2	1	0
5	7	2	2	3	1	1	2	1	0	0	0	0	1	2	2	3	4	5	1	1	0	0	0	1	1	1
3	7	2	2	2	0	1	2	1	0	0	0	0	1	2	1	1	3	4	1	1	0	0	0	2	1	1
3	6	2	2	2	0	1	2	1	0	0	0	0	1	2	3	1	3	4	1	1	0	0	0	2	1	1
4	7	2	2	3	1	1	3	1	0	0	0	0	1	2	0	1	4	5	1	1	0	0	1	2	1	1
5	1	2	1	2	0	1	2	1	0	0	0	0	1	2	1	2	3	3	1	1	0	0	0	2	1	1
6	2	2	2	2	0	1	3	1	0	0	0	0	1	0	3	2	3	4	1	1	0	0	0	2	1	1
4	7	1	2	3	0	1	2	1	0	0	0	0	1	0	0	2	3	1	1	1	0	0	0	2	1	1
6	4	2	0	0	1	1	2	1	0	0	0	0	1	0	3	3	2	3	1	1	0	0	0	2	2	1
2	5	2	2	2	0	1	0	1	0	0	0	0	1	2	0	1	3	4	1	1	0	0	0	3	0	1
3	7	2	1	3	0	1	2	1	0	0	0	0	1	2	1	3	3	4	1	1	0	0	0	3	0	1
6	8	2	2	0	0	1	3	1	0	0	0	0	1	0	0	1	3	4	2	1	0	0	0	2	1	0
7	4	2	2	2	0	1	3	0	1	0	0	0	0	0	1	1	4	5	1	1	0	0	0	1	0	0
6	4	2	0	1	0	1	3	0	1	0	0	0	0	0	1	1	3	3	1	1	0	0	0	2	0	0
2	7	2	2	1	0	1	1	0	1	0	0	0	0	2	1	1	3	4	1	1	0	0	0	2	1	0
6	7	2	1	1	1	1	2	0	1	0	0	0	0	0	1	1	3	4	1	1	0	0	0	2	2	0
7	7	2	0	1	1	1	3	0	1	0	0	0	0	0	1	1	3	4	1	1	0	0	0	2	0	0
3	7	2	2	2	0	1	2	0	1	0	0	0	0	0	1	1	4	4	1	1	0	0	0	2	1	0
6	7	2	3	3	0	1	1	0	1	0	0	0	0	1	4	2	4	4	1	1	0	0	0	2	0	0
4	1	2	1	0	0	1	3	0	1	0	0	0	0	0	3	3	1	1	1	1	0	0	0	2	1	0
2	8	2	0	0	0	1	1	0	1	0	0	0	0	0	1	3	1	1	1	1	0	0	1	2	0	0
4	2	2	2	1	0	1	3	0	1	0	0	0	0	0	1	3	1	2	1	1	0	0	0	2	1	0
1	1	2	2	1	0	1	0	0	1	0	0	0	0	0	0	3	4	5	1	1	0	1	0	2	0	0
6	8	2	2	2	1	1	2	0	1	0	0	0	0	0	0	3	4	5	1	1	0	0	0	2	2	0
3	7	2	1	2	0	1	2	0	1	0	0	0	0	0	1	3	2	3	1	1	0	0	1	2	1	0
2	5	2	3	3	0	1	1	0	1	0	0	0	0	0	0	4	3	3	1	1	0	0	1	2	1	0
6	6	2	1	0	0	1	2	0	1	0	0	0	0	1	1	1	2	2	1	1	0	0	0	2	1	0
5	7	2	1	1	0	1	3	0	1	0	0	0	0	0	1	1	2	3	1	1	0	0	0	2	1	0
3	5	2	2	2	0	1	3	0	1	0	0	0	0	0	0	2	3	3	1	1	0	0	1	2	1	0
1	7	2	2	2	1	1	1	0	1	0	0	0	0	0	0	2	3	4	1	1	0	0	1	2	1	0
4	4	2	2	2	0	1	2	0	1	0	0	0	0	0	0	3	1	1	1	1	0	1	0	2	0	0
5	4	2	1	3	0	1	3	0	1	0	0	0	0	0	1	0	3	4	1	1	0	0	0	2	0	1
5	1	2	0	0	0	1	3	0	1	0	0	0	0	0	1	1	1	2	1	1	0	0	0	2	1	1
6	5	2	1	1	0	1	3	0	1	0	0	0	0	0	1	1	2	2	1	1	0	0	0	2	0	1
2	1	2	1	2	0	1	3	0	1	0	0	0	0	0	0	2	2	2	1	1	0	1	0	2	0	1
3	1	2	2	2	0	1	1	0	1	0	0	0	0	0	1	2	4	5	1	1	0	1	0	2	0	1
5	3	2	1	1	0	1	3	0	1	0	0	0	0	1	0	3	2	2	1	1	0	0	0	2	1	1
2	4	2	2	1	0	1	1	0	1	0	0	0	0	0	1	3	3	3	1	1	0	1	0	2	0	1
2	7	2	2	2	1	1	2	0	1	0	0	0	0	0	3	3	1	1	1	1	0	0	0	2	1	1
4	7	2	3	3	1	1	2	0	1	0	0	0	0	0	1	3	3	3	1	1	0	0	0	2	1	1
6	4	2	2	3	0	1	1	0	1	0	0	0	0	0	0	4	4	4	1	1	0	0	0	2	1	1
7	1	2	1	2	0	1	3	0	1	0	0	0	0	0	0	3	2	3	2	1	0	0	0	1	0	0
3	1	2	2	2	0	1	2	0	1	0	0	0	0	0	0	1	4	4	2	1	0	0	0	2	1	0
2	1	2	1	1	0	1	0	0	1	0	0	0	0	0	0	3	2	3	2	1	0	0	0	2	1	0
6	4	2	0	0	0	1	2	0	1	0	0	0	0	0	1	1	2	3	2	1	0	0	0	2	0	1
5	8	2	2	2	0	1	3	0	1	0	0	0	1	0	0	2	5	5	1	1	0	0	1	2	1	0
3	1	2	2	2	0	1	2	0	1	0	0	0	1	0	0	3	3	3	1	1	0	0	0	1	1	0
5	6	2	2	2	0	1	3	0	1	0	0	0	1	2	1	2	3	3	1	1	0	0	0	2	1	0
2	2	1	3	3	1	1	0	0	1	0	0	0	1	2	0	2	4	2	1	1	0	0	0	2	1	0
1	1	2	2	2	0	1	0	0	1	0	0	0	1	0	0	3	3	3	1	1	0	1	0	2	0	0
4	7	2	2	2	0	1	2	0	1	0	0	0	1	0	1	2	3	3	1	1	0	1	0	2	0	1
2	4	2	3	3	0	1	1	0	1	0	0	0	1	2	0	2	5	5	1	1	0	1	0	2	0	1
3	3	2	2	1	0	1	2	1	1	0	0	0	0	0	0	3	4	5	1	1	0	0	1	1	1	0
7	7	2	1	1	0	1	3	1	1	0	0	0	0	0	1	1	4	5	1	1	0	0	0	2	1	0
1	8	2	2	1	0	1	0	1	1	0	0	0	0	0	0	1	4	4	1	1	0	1	0	2	0	0
7	7	1	1	2	0	1	3	1	1	0	0	0	0	0	1	1	2	1	1	1	0	0	0	2	1	0
1	7	1	3	3	0	1	0	1	1	0	0	0	0	0	1	1	2	1	1	1	0	0	0	2	1	0
2	7	2	2	2	1	1	2	1	1	0	0	0	0	1	1	2	3	4	1	1	0	0	1	2	1	0
2	7	2	2	2	0	1	2	1	1	0	0	0	0	0	1	3	4	4	1	1	0	0	0	2	0	0
3	7	2	2	2	0	1	2	1	1	0	0	0	0	0	1	2	3	4	1	1	0	0	0	3	1	0
3	8	2	2	3	0	1	2	1	1	0	0	0	0	0	1	3	4	4	1	1	0	0	0	3	0	0
3	7	2	3	3	1	1	1	1	1	0	0	0	0	1	1	4	4	5	1	1	0	0	0	1	1	0
4	5	2	3	3	0	1	1	1	1	0	0	0	0	0	4	2	4	5	1	1	0	0	0	2	0	0
5	5	2	2	3	0	1	3	1	1	0	0	0	0	2	1	3	3	4	1	1	0	0	0	2	1	0
5	5	2	3	3	0	1	2	1	1	0	0	0	0	2	4	4	4	5	1	1	0	0	1	2	1	0
2	8	2	3	1	0	1	0	1	1	0	0	0	0	0	1	3	4	4	1	1	0	0	0	3	0	0
6	7	2	3	3	1	1	3	1	1	0	0	0	0	2	1	1	2	3	1	1	0	0	0	1	0	1
6	2	2	3	8	0	1	2	1	1	0	0	0	0	2	4	4	4	5	1	1	0	0	0	1	0	1
4	2	2	2	1	0	1	3	1	1	0	0	0	0	2	0	2	3	4	1	1	0	0	0	2	1	1
5	1	2	2	2	0	1	2	1	1	0	0	0	0	2	1	2	4	4	1	1	0	0	0	2	0	1
4	7	2	2	2	0	1	2	1	1	0	0	0	0	0	1	2	4	4	1	1	0	0	0	2	1	1
3	7	2	3	3	1	1	1	1	1	0	0	0	0	0	1	3	3	4	1	1	0	0	0	2	1	1
4	5	2	3	3	0	1	1	1	1	0	0	0	0	0	4	4	4	5	1	1	0	0	1	2	1	1
2	7	2	2	1	0	1	1	1	1	0	0	0	1	2	1	3	3	4	1	1	0	0	0	2	0	0
3	7	2	1	1	0	1	2	1	1	0	0	0	1	0	1	1	3	4	1	1	0	0	1	3	1	0
2	7	2	2	1	0	1	2	1	1	0	0	0	1	0	1	3	3	4	1	1	0	0	0	3	0	0
5	1	2	2	2	0	1	3	1	1	0	0	0	1	2	1	2	4	5	1	1	0	0	0	2	1	1
3	2	2	3	3	0	1	3	1	1	0	0	0	1	1	0	3	5	5	1	1	0	0	1	2	1	1
5	7	2	2	3	0	1	3	1	1	0	0	0	1	2	1	4	4	5	1	1	0	0	0	2	1	1
3	2	2	2	1	0	1	2	0	0	1	0	0	0	0	0	2	3	3	1	1	0	0	1	2	1	1
3	1	2	2	1	0	1	2	1	0	1	0	0	0	0	3	2	2	3	1	1	0	0	0	2	1	0
7	8	1	0	0	0	1	3	0	0	0	1	0	0	0	3	0	4	2	1	1	0	0	0	1	0	0
6	8	2	0	0	0	1	3	0	0	0	1	0	0	0	0	0	3	3	1	1	0	0	0	1	1	0
7	8	2	1	0	0	1	3	0	0	0	1	0	0	0	1	0	2	3	1	1	0	0	0	1	0	0
5	5	2	0	0	0	1	3	0	0	0	1	0	0	0	3	0	4	4	1	1	0	0	0	1	1	0
6	1	1	1	1	0	1	3	0	0	0	1	0	0	0	1	0	2	1	1	1	0	0	0	1	0	0
7	3	1	1	1	0	1	2	0	0	0	1	0	0	0	1	0	1	1	1	1	0	0	0	1	2	0
3	6	1	1	1	0	2	1	0	0	0	1	0	0	1	1	0	1	1	1	1	0	0	0	1	0	0
2	4	2	1	1	0	1	2	0	0	0	1	0	0	0	0	0	2	3	1	1	0	0	1	1	2	0
6	6	2	1	2	0	1	2	0	0	0	1	0	0	0	0	0	4	5	1	1	0	0	0	1	2	0
7	2	2	2	2	0	1	3	0	0	0	1	0	0	0	4	0	3	3	1	1	0	0	0	1	2	0
1	2	1	2	3	0	1	0	0	0	0	1	0	0	0	0	0	3	1	1	1	0	0	0	1	0	0
7	2	2	2	3	0	1	3	0	0	0	1	0	0	2	0	0	4	4	1	1	0	0	0	1	2	0
2	2	1	1	0	0	1	2	0	0	0	1	0	0	0	1	1	4	2	1	1	0	0	0	1	0	0
4	4	1	0	0	0	1	2	0	0	0	1	0	0	0	1	1	2	1	1	1	0	0	0	1	0	0
7	4	1	0	0	0	1	3	0	0	0	1	0	0	2	1	1	4	2	1	1	0	0	0	1	0	0
7	8	2	0	0	0	1	3	0	0	0	1	0	0	0	0	1	4	5	1	1	0	0	0	1	0	0
4	2	2	2	0	0	1	3	0	0	0	1	0	0	0	0	1	3	3	1	1	0	0	0	1	1	0
1	1	2	1	0	0	1	0	0	0	0	1	0	0	0	0	1	1	2	1	1	0	0	0	1	1	0
4	8	2	1	0	0	1	3	0	0	0	1	0	0	1	1	1	4	5	1	1	0	0	0	1	1	0
5	4	2	1	0	0	1	2	0	0	0	1	0	0	0	1	1	2	2	1	1	0	0	0	1	1	0
4	4	2	2	0	0	1	3	0	0	0	1	0	0	0	1	1	1	1	1	1	0	0	0	1	1	0
5	2	2	1	0	0	1	3	0	0	0	1	0	0	0	1	1	2	2	1	1	0	0	0	1	1	0
5	6	2	1	0	0	1	3	0	0	0	1	0	0	2	1	1	1	2	1	1	0	0	0	1	1	0
6	8	2	0	0	0	2	3	0	0	0	1	0	0	0	3	1	1	2	1	1	0	0	0	1	1	0
6	5	2	1	0	0	1	3	0	0	0	1	0	0	0	3	1	2	2	1	1	0	0	0	1	2	0
7	5	2	0	0	0	2	3	0	0	0	1	0	0	2	3	1	1	2	1	1	0	0	0	1	0	0
6	8	2	1	0	1	1	2	0	0	0	1	0	0	0	0	1	3	3	1	1	0	0	0	1	0	0
4	5	2	1	0	0	1	3	0	0	0	1	0	0	0	1	1	2	2	1	1	0	0	1	1	2	0
3	6	2	2	0	0	1	3	0	0	0	1	0	0	1	1	1	4	4	1	1	0	0	1	1	0	0
7	4	2	0	1	0	1	3	0	0	0	1	0	0	0	1	1	3	4	1	1	0	0	0	1	0	0
2	5	1	0	1	0	1	3	0	0	0	1	0	0	0	1	1	1	1	1	1	0	0	1	1	1	0
5	1	2	2	2	0	1	2	0	0	0	1	0	0	0	0	1	1	1	1	1	0	0	0	1	1	0
6	4	2	1	2	0	1	3	0	0	0	1	0	0	0	1	1	3	3	1	1	0	0	0	1	1	0
7	2	2	2	3	0	1	3	0	0	0	1	0	0	1	0	1	2	3	1	1	0	0	0	1	2	0
3	2	2	2	3	0	1	3	0	0	0	1	0	0	2	0	1	2	2	1	1	0	0	1	1	0	0
6	4	1	0	0	0	1	3	0	0	0	1	0	0	1	3	2	1	1	1	1	0	0	0	1	1	0
4	7	1	2	1	0	1	2	0	0	0	1	0	0	1	3	2	2	1	1	1	0	0	0	1	1	0
1	4	2	2	1	1	1	2	0	0	0	1	0	0	2	0	2	2	3	1	1	0	0	0	1	2	0
3	7	2	1	1	0	1	3	0	0	0	1	0	0	2	0	2	4	4	1	1	0	0	1	1	1	0
7	7	1	1	2	0	1	2	0	0	0	1	0	0	2	3	2	2	1	1	1	0	0	0	1	0	0
6	1	2	1	2	0	1	3	0	0	0	1	0	0	0	0	2	3	3	1	1	0	0	0	1	2	0
3	3	2	2	2	0	2	2	0	0	0	1	0	0	0	0	2	2	3	1	1	0	0	0	1	1	0
3	2	2	2	2	0	2	0	0	0	0	1	0	0	0	0	2	3	3	1	1	0	0	0	1	0	0
5	5	2	2	2	0	1	2	0	0	0	1	0	0	0	1	2	2	2	1	1	0	0	0	1	1	0
7	6	1	0	0	0	2	2	0	0	0	1	0	0	0	0	3	3	1	1	1	0	0	0	1	0	0
2	4	1	2	0	0	2	1	0	0	0	1	0	0	2	0	3	3	2	1	1	0	0	0	1	1	0
6	7	1	0	0	0	1	3	0	0	0	1	0	0	0	1	3	1	1	1	1	0	0	0	1	0	0
5	2	1	0	0	0	1	3	0	0	0	1	0	0	0	3	3	3	2	1	1	0	0	0	1	0	0
7	2	1	0	0	0	1	2	0	0	0	1	0	0	1	3	3	3	1	1	1	0	0	0	1	0	0
5	5	1	1	0	0	1	3	0	0	0	1	0	0	1	3	3	2	1	1	1	0	0	0	1	0	0
4	8	2	1	0	0	1	3	0	0	0	1	0	0	0	0	3	4	4	1	1	0	0	0	1	1	0
2	6	2	1	0	0	2	2	0	0	0	1	0	0	0	0	3	2	2	1	1	0	0	0	1	0	0
7	5	2	0	0	0	1	3	0	0	0	1	0	0	0	0	3	2	3	1	1	0	0	0	1	0	0
3	8	2	1	0	0	2	3	0	0	0	1	0	0	0	0	3	2	2	1	1	0	0	0	1	1	0
7	5	2	0	0	0	1	2	0	0	0	1	0	0	2	0	3	2	3	1	1	0	0	0	1	0	0
6	6	2	0	0	0	2	2	0	0	0	1	0	0	2	1	3	2	3	1	1	0	0	0	1	1	0
6	5	2	0	0	0	1	3	0	0	0	1	0	0	0	1	3	2	3	1	1	0	0	0	1	1	0
7	5	2	0	0	0	2	3	0	0	0	1	0	0	2	3	3	1	1	1	1	0	0	0	1	0	0
4	7	1	1	0	0	1	2	0	0	0	1	0	0	2	0	3	2	1	1	1	0	0	0	1	2	0
6	4	1	1	0	0	2	3	0	0	0	1	0	0	0	3	3	4	2	1	1	0	0	1	1	0	0
4	5	2	1	0	0	1	3	0	0	0	1	0	0	0	0	3	1	1	1	1	0	0	1	1	1	0
4	6	2	0	0	0	2	3	0	0	0	1	0	0	0	3	3	2	3	1	1	0	0	1	1	0	0
2	5	1	2	1	0	1	1	0	0	0	1	0	0	2	1	3	2	1	1	1	0	0	0	1	1	0
4	8	2	1	1	0	2	3	0	0	0	1	0	0	0	0	3	2	3	1	1	0	0	0	1	0	0
3	3	2	2	1	0	1	2	0	0	0	1	0	0	0	0	3	1	1	1	1	0	0	0	1	1	0
5	8	2	1	1	0	2	2	0	0	0	1	0	0	0	0	3	3	3	1	1	0	0	0	1	0	0
2	3	2	2	1	0	1	0	0	0	0	1	0	0	2	0	3	2	3	1	1	0	0	0	1	1	0
4	2	2	2	1	0	2	3	0	0	0	1	0	0	0	1	3	2	3	1	1	0	0	0	1	1	0
4	7	2	1	1	0	2	3	0	0	0	1	0	0	1	1	3	2	2	1	1	0	0	0	1	1	0
6	1	2	1	1	0	1	3	0	0	0	1	0	0	1	3	3	2	3	1	1	0	0	0	1	2	0
4	2	2	1	1	0	2	3	0	0	0	1	0	0	0	3	3	3	3	1	1	0	0	0	1	0	0
4	4	2	2	1	0	1	3	0	0	0	1	0	0	0	3	3	1	2	1	1	0	0	0	1	1	0
5	1	2	1	1	0	1	3	0	0	0	1	0	0	0	3	3	2	3	1	1	0	0	0	1	0	0
4	5	2	2	1	0	2	3	0	0	0	1	0	0	0	4	3	3	4	1	1	0	0	0	1	1	0
3	2	2	1	1	1	2	1	0	0	0	1	0	0	0	0	3	2	3	1	1	0	0	0	1	1	0
3	1	1	2	1	0	1	3	0	0	0	1	0	0	1	0	3	2	1	1	1	0	0	1	1	0	0
2	8	2	2	1	0	1	1	0	0	0	1	0	0	0	0	3	1	1	1	1	0	0	1	1	0	0
1	3	2	1	1	0	1	1	0	0	0	1	0	0	2	0	3	2	2	1	1	0	0	1	1	1	0
4	2	2	2	1	0	2	2	0	0	0	1	0	0	2	1	3	2	3	1	1	0	0	1	1	0	0
1	4	2	2	1	0	1	1	0	0	0	1	0	0	0	3	3	1	1	1	1	0	1	1	1	0	0
5	2	1	2	2	0	2	3	0	0	0	1	0	0	0	0	3	3	1	1	1	0	0	0	1	2	0
6	1	2	1	2	0	2	3	0	0	0	1	0	0	0	0	3	2	3	1	1	0	0	0	1	0	0
2	2	2	1	2	0	1	0	0	0	0	1	0	0	0	0	3	1	1	1	1	0	0	0	1	0	0
2	5	2	3	2	0	1	0	0	0	0	1	0	0	0	0	3	4	5	1	1	0	0	0	1	0	0
4	8	2	2	2	0	2	3	0	0	0	1	0	0	0	0	3	3	4	1	1	0	0	0	1	0	0
4	7	2	1	2	0	1	2	0	0	0	1	0	0	0	1	3	2	2	1	1	0	0	0	1	0	0
5	5	2	2	2	0	1	2	0	0	0	1	0	0	0	1	3	2	2	1	1	0	0	0	1	1	0
5	6	2	2	2	0	2	2	0	0	0	1	0	0	1	3	3	2	3	1	1	0	0	0	1	0	0
4	4	1	2	2	0	2	2	0	0	0	1	0	0	2	1	3	4	3	1	1	0	0	1	1	0	0
2	6	2	3	2	0	2	1	0	0	0	1	0	0	2	0	3	3	3	1	1	0	0	1	1	0	0
1	5	2	2	2	0	1	2	0	0	0	1	0	0	1	0	3	2	3	1	1	0	0	1	1	1	0
3	5	2	1	2	0	1	3	0	0	0	1	0	0	1	1	3	2	2	1	1	0	0	1	1	1	0
3	8	2	3	2	0	1	1	0	0	0	1	0	0	0	4	3	3	3	1	1	0	0	1	1	1	0
1	6	2	3	3	0	1	0	0	0	0	1	0	0	1	0	3	1	2	1	1	0	0	0	1	1	0
7	8	2	2	3	0	1	1	0	0	0	1	0	0	0	0	3	4	5	1	1	0	0	0	1	0	0
2	1	2	3	3	0	2	1	0	0	0	1	0	0	0	0	3	3	4	1	1	0	0	0	1	0	0
3	3	2	2	3	0	2	3	0	0	0	1	0	0	2	0	3	2	2	1	1	0	0	1	1	0	0
1	2	2	2	3	0	1	0	0	0	0	1	0	0	1	0	4	4	4	1	1	0	0	0	1	0	0
3	8	1	2	3	0	1	3	0	0	0	1	0	0	0	0	4	3	2	1	1	0	0	1	1	0	0
6	3	2	1	0	0	2	2	0	0	0	1	0	0	0	0	0	2	2	1	1	0	0	0	2	0	0
7	8	2	0	0	0	1	3	0	0	0	1	0	0	0	0	0	2	2	1	1	0	0	0	2	0	0
6	6	2	0	0	0	1	3	0	0	0	1	0	0	0	1	0	1	1	1	1	0	0	0	2	0	0
5	8	1	0	0	0	1	3	0	0	0	1	0	0	0	3	0	2	1	1	1	0	0	1	2	0	0
2	8	2	1	0	0	1	2	0	0	0	1	0	0	0	0	0	1	1	1	1	0	0	1	2	1	0
2	5	2	1	0	0	1	1	0	0	0	1	0	0	2	3	0	3	4	1	1	0	0	1	2	1	0
6	8	2	0	1	0	1	3	0	0	0	1	0	0	0	0	0	3	4	1	1	0	0	0	2	0	0
7	7	2	0	1	0	1	3	0	0	0	1	0	0	2	1	0	2	2	1	1	0	0	0	2	0	0
7	7	2	0	1	0	1	3	0	0	0	1	0	0	1	1	0	1	1	1	1	0	0	0	2	0	0
3	2	2	2	1	0	2	3	0	0	0	1	0	0	0	1	0	4	5	1	1	0	0	1	2	0	0
5	1	1	2	2	0	2	2	0	0	0	1	0	0	0	3	0	3	1	1	1	0	0	0	2	0	0
5	6	2	1	2	0	1	3	0	0	0	1	0	0	0	0	0	2	2	1	1	0	0	0	2	0	0
6	2	2	1	2	0	1	2	0	0	0	1	0	0	0	0	0	3	4	1	1	0	0	0	2	0	0
7	1	2	2	3	0	1	3	0	0	0	1	0	0	0	1	0	4	4	1	1	0	0	0	2	0	0
6	7	1	0	0	0	1	3	0	0	0	1	0	0	0	0	1	2	1	1	1	0	0	0	2	0	0
5	3	1	0	0	0	1	2	0	0	0	1	0	0	0	0	1	2	1	1	1	0	0	0	2	2	0
6	2	1	0	0	0	1	3	0	0	0	1	0	0	0	0	1	2	1	1	1	0	0	0	2	0	0
5	4	1	0	0	0	1	2	0	0	0	1	0	0	2	0	1	3	2	1	1	0	0	0	2	0	0
3	6	1	2	0	0	1	2	0	0	0	1	0	0	0	1	1	1	1	1	1	0	0	0	2	1	0
7	3	2	0	0	0	2	3	0	0	0	1	0	0	1	0	1	3	3	1	1	0	0	0	2	0	0
2	5	2	0	0	0	1	1	0	0	0	1	0	0	0	0	1	1	1	1	1	0	0	0	2	0	0
7	4	2	0	0	0	1	3	0	0	0	1	0	0	0	0	1	2	2	1	1	0	0	0	2	1	0
7	5	2	0	0	0	1	3	0	0	0	1	0	0	0	0	1	2	2	1	1	0	0	0	2	0	0
7	5	2	0	0	0	1	3	0	0	0	1	0	0	0	0	1	1	2	1	1	0	0	0	2	0	0
7	8	2	0	0	0	1	3	0	0	0	1	0	0	0	0	1	3	4	1	1	0	0	0	2	0	0
4	8	2	0	0	0	1	3	0	0	0	1	0	0	0	0	1	1	1	1	1	0	0	0	2	1	0
3	2	2	2	0	0	1	3	0	0	0	1	0	0	0	0	1	2	2	1	1	0	0	0	2	1	0
7	5	2	0	0	0	1	3	0	0	0	1	0	0	0	0	1	2	2	1	1	0	0	0	2	0	0
7	8	2	0	0	0	1	3	0	0	0	1	0	0	0	0	1	3	3	1	1	0	0	0	2	0	0
3	2	2	0	0	0	1	2	0	0	0	1	0	0	0	0	1	1	1	1	1	0	0	0	2	1	0
4	8	2	2	0	0	1	3	0	0	0	1	0	0	0	0	1	1	2	1	1	0	0	0	2	1	0
4	8	2	2	0	0	1	2	0	0	0	1	0	0	0	0	1	2	2	1	1	0	0	0	2	1	0
6	3	2	1	0	0	1	3	0	0	0	1	0	0	0	1	1	2	2	1	1	0	0	0	2	0	0
6	7	2	0	0	0	1	3	0	0	0	1	0	0	0	1	1	2	2	1	1	0	0	0	2	1	0
7	8	2	1	0	0	1	3	0	0	0	1	0	0	0	1	1	3	4	1	1	0	0	0	2	0	0
4	5	2	1	0	0	1	3	0	0	0	1	0	0	0	1	1	2	2	1	1	0	0	0	2	2	0
7	3	2	0	0	0	1	3	0	0	0	1	0	0	0	1	1	2	2	1	1	0	0	0	2	2	0
5	7	2	1	0	0	1	3	0	0	0	1	0	0	2	1	1	2	2	1	1	0	0	0	2	0	0
7	6	2	0	0	0	1	3	0	0	0	1	0	0	2	1	1	1	1	1	1	0	0	0	2	0	0
6	6	2	0	0	0	1	2	0	0	0	1	0	0	0	1	1	2	2	1	1	0	0	0	2	1	0
3	7	2	2	0	0	1	2	0	0	0	1	0	0	1	1	1	2	3	1	1	0	0	0	2	2	0
7	7	2	0	0	0	1	1	0	0	0	1	0	0	0	1	1	3	3	1	1	0	0	0	2	0	0
6	2	2	0	0	0	1	3	0	0	0	1	0	0	0	1	1	2	3	1	1	0	0	0	2	2	0
6	6	2	1	0	0	1	0	0	0	0	1	0	0	1	1	1	3	4	1	1	0	0	0	2	0	0
4	6	2	0	0	0	1	3	0	0	0	1	0	0	0	1	1	2	2	1	1	0	0	0	2	0	0
4	3	2	1	0	0	1	3	0	0	0	1	0	0	0	1	1	2	2	1	1	0	0	0	2	1	0
7	7	2	0	0	0	1	3	0	0	0	1	0	0	0	1	1	1	1	1	1	0	0	0	2	1	0
7	7	2	0	0	0	1	3	0	0	0	1	0	0	1	1	1	2	2	1	1	0	0	0	2	1	0
4	8	2	1	0	0	1	3	0	0	0	1	0	0	0	1	1	3	4	1	1	0	0	0	2	1	0
5	5	2	1	0	0	1	3	0	0	0	1	0	0	0	1	1	3	3	1	1	0	0	0	2	1	0
7	5	2	1	0	0	1	1	0	0	0	1	0	0	0	1	1	1	2	1	1	0	0	0	2	0	0
6	7	2	1	0	0	1	3	0	0	0	1	0	0	1	1	1	2	2	1	1	0	0	0	2	1	0
4	6	2	1	0	0	1	2	0	0	0	1	0	0	0	1	1	2	2	1	1	0	0	0	2	1	0
4	5	2	2	0	0	1	2	0	0	0	1	0	0	0	1	1	2	3	1	1	0	0	0	2	1	0
3	3	2	0	0	0	1	3	0	0	0	1	0	0	1	1	1	3	3	1	1	0	0	0	2	0	0
4	2	2	0	0	0	1	3	0	0	0	1	0	0	0	1	1	3	4	1	1	0	0	0	2	0	0
6	3	2	0	0	0	1	3	0	0	0	1	0	0	0	1	1	2	2	1	1	0	0	0	2	1	0
5	6	2	0	0	0	1	3	0	0	0	1	0	0	1	1	1	1	1	1	1	0	0	0	2	2	0
7	2	2	0	0	0	1	3	0	0	0	1	0	0	0	1	1	4	5	1	1	0	0	0	2	2	0
7	5	2	2	0	0	1	3	0	0	0	1	0	0	1	1	1	2	3	1	1	0	0	0	2	2	0
6	1	2	0	0	0	1	3	0	0	0	1	0	0	0	1	1	2	2	1	1	0	0	0	2	0	0
7	6	2	0	0	0	1	3	0	0	0	1	0	0	0	1	1	2	3	1	1	0	0	0	2	1	0
7	7	2	1	0	0	1	3	0	0	0	1	0	0	0	1	1	1	1	1	1	0	0	0	2	1	0
6	5	2	1	0	0	1	3	0	0	0	1	0	0	0	1	1	3	3	1	1	0	0	0	2	2	0
7	6	2	0	0	0	1	3	0	0	0	1	0	0	0	1	1	2	2	1	1	0	0	0	2	0	0
4	5	2	2	0	0	1	3	0	0	0	1	0	0	2	1	1	2	2	1	1	0	0	0	2	1	0
5	4	2	1	0	0	1	3	0	0	0	1	0	0	0	2	1	1	1	1	1	0	0	0	2	1	0
7	2	2	0	0	0	1	2	0	0	0	1	0	0	0	3	1	1	2	1	1	0	0	0	2	0	0
5	6	2	1	0	0	1	3	0	0	0	1	0	0	0	3	1	2	2	1	1	0	0	0	2	1	0
4	5	2	2	0	0	1	3	0	0	0	1	0	0	0	3	1	2	3	1	1	0	0	0	2	1	0
7	3	2	0	0	0	1	3	0	0	0	1	0	0	0	3	1	2	3	1	1	0	0	0	2	0	0
6	7	2	0	0	0	1	2	0	0	0	1	0	0	0	3	1	3	3	1	1	0	0	0	2	1	0
5	4	2	0	0	0	1	2	0	0	0	1	0	0	0	3	1	2	2	1	1	0	0	0	2	1	0
7	8	1	0	0	1	1	3	0	0	0	1	0	0	0	1	1	3	2	1	1	0	0	0	2	0	0
5	8	2	0	0	1	1	3	0	0	0	1	0	0	0	0	1	3	3	1	1	0	0	0	2	1	0
5	5	2	0	0	1	1	0	0	0	0	1	0	0	0	1	1	1	1	1	1	0	0	0	2	0	0
4	6	2	0	0	1	1	3	0	0	0	1	0	0	2	1	1	1	1	1	1	0	0	0	2	1	0
5	8	2	1	0	1	1	2	0	0	0	1	0	0	0	1	1	2	3	1	1	0	0	0	2	2	0
7	7	2	0	0	1	1	3	0	0	0	1	0	0	1	1	1	3	3	1	1	0	0	0	2	0	0
5	6	2	1	0	1	1	3	0	0	0	1	0	0	1	1	1	2	3	1	1	0	0	0	2	1	0
6	3	2	1	0	1	1	3	0	0	0	1	0	0	1	3	1	1	1	1	1	0	0	0	2	1	0
2	4	2	2	0	1	1	1	0	0	0	1	0	0	0	3	1	1	2	1	1	0	0	0	2	1	0
5	8	2	2	0	1	1	3	0	0	0	1	0	0	1	1	1	2	2	1	1	0	0	0	2	2	0
1	6	2	1	0	0	1	1	0	0	0	1	0	0	0	0	1	3	3	1	1	0	1	0	2	0	0
4	8	2	1	0	0	1	3	0	0	0	1	0	0	0	0	1	3	3	1	1	0	1	0	2	0	0
4	3	2	0	0	0	1	2	0	0	0	1	0	0	0	3	1	3	3	1	1	0	1	0	2	0	0
1	6	1	1	0	0	1	1	0	0	0	1	0	0	0	1	1	2	1	1	1	0	0	1	2	1	0
3	3	2	1	0	0	1	1	0	0	0	1	0	0	1	0	1	1	2	1	1	0	0	1	2	1	0
2	8	2	2	0	0	1	1	0	0	0	1	0	0	0	0	1	4	5	1	1	0	0	1	2	0	0
5	8	2	0	0	0	1	3	0	0	0	1	0	0	0	0	1	2	2	1	1	0	0	1	2	1	0
2	8	2	1	0	0	1	1	0	0	0	1	0	0	0	0	1	2	2	1	1	0	0	1	2	2	0
5	6	2	1	0	0	1	3	0	0	0	1	0	0	0	1	1	3	3	1	1	0	0	1	2	1	0
3	1	2	1	0	0	1	3	0	0	0	1	0	0	0	1	1	1	2	1	1	0	0	1	2	1	0
2	3	2	1	0	0	1	2	0	0	0	1	0	0	1	1	1	1	2	1	1	0	0	1	2	1	0
2	5	2	3	0	0	1	1	0	0	0	1	0	0	1	1	1	2	2	1	1	0	0	1	2	1	0
3	6	2	2	0	0	1	2	0	0	0	1	0	0	0	1	1	2	2	1	1	0	0	1	2	0	0
1	2	2	1	0	0	1	2	0	0	0	1	0	0	0	1	1	1	1	1	1	0	0	1	2	2	0
2	5	2	2	0	0	1	2	0	0	0	1	0	0	0	1	1	1	1	1	1	0	1	1	2	0	0
6	4	1	1	1	0	1	3	0	0	0	1	0	0	0	1	1	3	1	1	1	0	0	0	2	1	0
5	5	1	2	1	0	1	3	0	0	0	1	0	0	0	1	1	3	1	1	1	0	0	0	2	1	0
2	6	1	1	1	0	1	1	0	0	0	1	0	0	1	1	1	2	1	1	1	0	0	0	2	1	0
7	1	1	0	1	0	1	3	0	0	0	1	0	0	0	1	1	2	1	1	1	0	0	0	2	1	0
3	7	1	1	1	0	1	2	0	0	0	1	0	0	0	1	1	2	1	1	1	0	0	0	2	1	0
3	7	1	1	1	0	1	2	0	0	0	1	0	0	2	1	1	2	1	1	1	0	0	0	2	1	0
5	8	2	1	1	0	1	3	0	0	0	1	0	0	0	0	1	3	4	1	1	0	0	0	2	1	0
7	1	2	1	1	0	1	3	0	0	0	1	0	0	0	0	1	1	2	1	1	0	0	0	2	0	0
6	1	2	2	1	0	1	3	0	0	0	1	0	0	0	0	1	2	2	1	1	0	0	0	2	2	0
3	7	2	2	1	0	1	1	0	0	0	1	0	0	2	0	1	2	2	1	1	0	0	0	2	1	0
2	5	2	2	1	0	1	1	0	0	0	1	0	0	0	0	1	2	3	1	1	0	0	0	2	1	0
6	1	2	2	1	0	1	3	0	0	0	1	0	0	1	0	1	3	4	1	1	0	0	0	2	2	0
3	8	2	1	1	0	1	3	0	0	0	1	0	0	0	0	1	2	3	1	1	0	0	0	2	2	0
1	8	2	2	1	0	1	0	0	0	0	1	0	0	0	0	1	2	2	1	1	0	0	0	2	0	0
4	2	2	1	1	0	1	3	0	0	0	1	0	0	0	0	1	2	3	1	1	0	0	0	2	1	0
5	2	2	0	1	0	1	3	0	0	0	1	0	0	2	0	1	1	1	1	1	0	0	0	2	0	0
2	8	2	0	1	0	1	1	0	0	0	1	0	0	0	0	1	2	2	1	1	0	0	0	2	0	0
4	3	2	1	1	0	1	2	0	0	0	1	0	0	1	1	1	1	2	1	1	0	0	0	2	1	0
3	5	2	1	1	0	1	1	0	0	0	1	0	0	0	1	1	2	2	1	1	0	0	0	2	0	0
3	5	2	1	1	0	1	3	0	0	0	1	0	0	0	1	1	1	1	1	1	0	0	0	2	1	0
4	5	2	1	1	0	1	2	0	0	0	1	0	0	1	1	1	1	1	1	1	0	0	0	2	2	0
5	3	2	0	1	0	1	3	0	0	0	1	0	0	1	1	1	2	3	1	1	0	0	0	2	1	0
7	1	2	2	1	0	1	3	0	0	0	1	0	0	0	1	1	2	3	1	1	0	0	0	2	0	0
3	8	2	1	1	0	1	3	0	0	0	1	0	0	0	1	1	2	2	1	1	0	0	0	2	1	0
6	6	2	0	1	0	1	2	0	0	0	1	0	0	0	1	1	3	4	1	1	0	0	0	2	1	0
4	6	2	1	1	0	1	2	0	0	0	1	0	0	1	1	1	1	2	1	1	0	0	0	2	1	0
2	6	2	2	1	0	1	3	0	0	0	1	0	0	0	1	1	1	1	1	1	0	0	0	2	1	0
6	8	2	0	1	0	1	3	0	0	0	1	0	0	0	1	1	2	2	1	1	0	0	0	2	1	0
7	3	2	0	1	0	1	3	0	0	0	1	0	0	0	1	1	2	2	1	1	0	0	0	2	0	0
4	8	2	1	1	0	1	3	0	0	0	1	0	0	0	1	1	2	2	1	1	0	0	0	2	2	0
7	4	2	1	1	0	1	2	0	0	0	1	0	0	1	1	1	2	3	1	1	0	0	0	2	0	0
6	6	2	1	1	0	1	2	0	0	0	1	0	0	0	1	1	2	2	1	1	0	0	0	2	1	0
4	5	2	2	1	0	1	2	0	0	0	1	0	0	1	1	1	2	3	1	1	0	0	0	2	1	0
6	6	2	1	1	0	1	3	0	0	0	1	0	0	0	1	1	1	2	1	1	0	0	0	2	2	0
6	8	2	2	1	0	1	3	0	0	0	1	0	0	0	1	1	3	3	1	1	0	0	0	2	2	0
6	6	2	0	1	0	1	2	0	0	0	1	0	0	0	1	1	2	2	1	1	0	0	0	2	1	0
7	8	2	0	1	0	1	3	0	0	0	1	0	0	0	1	1	2	2	1	1	0	0	0	2	0	0
5	6	2	2	1	0	1	2	0	0	0	1	0	0	2	1	1	3	3	1	1	0	0	0	2	1	0
7	4	2	1	1	0	2	3	0	0	0	1	0	0	1	1	1	2	3	1	1	0	0	0	2	2	0
7	8	2	0	1	0	1	3	0	0	0	1	0	0	0	1	1	1	2	1	1	0	0	0	2	0	0
2	5	2	1	1	0	1	1	0	0	0	1	0	0	0	1	1	2	3	1	1	0	0	0	2	1	0
4	5	2	2	1	0	1	3	0	0	0	1	0	0	2	1	1	3	3	1	1	0	0	0	2	1	0
5	6	2	0	1	0	1	3	0	0	0	1	0	0	1	1	1	3	4	1	1	0	0	0	2	0	0
7	1	2	0	1	0	1	3	0	0	0	1	0	0	0	1	1	2	2	1	1	0	0	0	2	0	0
7	7	2	1	1	0	1	3	0	0	0	1	0	0	1	1	1	2	3	1	1	0	0	0	2	1	0
5	8	2	0	1	0	1	3	0	0	0	1	0	0	0	1	1	2	2	1	1	0	0	0	2	1	0
7	5	2	0	1	0	1	3	0	0	0	1	0	0	0	1	1	2	2	1	1	0	0	0	2	2	0
5	6	2	1	1	0	1	3	0	0	0	1	0	0	1	1	1	2	2	1	1	0	0	0	2	2	0
6	7	2	2	1	0	1	2	0	0	0	1	0	0	0	1	1	2	2	1	1	0	0	0	2	2	0
6	8	2	1	1	0	1	3	0	0	0	1	0	0	0	1	1	3	3	1	1	0	0	0	2	0	0
6	2	2	1	1	0	1	3	0	0	0	1	0	0	0	1	1	1	1	1	1	0	0	0	2	1	0
5	2	2	2	1	0	1	3	0	0	0	1	0	0	1	1	1	3	3	1	1	0	0	0	2	0	0
6	7	2	0	1	0	1	3	0	0	0	1	0	0	0	1	1	2	3	1	1	0	0	0	2	2	0
4	4	2	2	1	0	1	3	0	0	0	1	0	0	2	1	1	3	4	1	1	0	0	0	2	0	0
4	2	2	1	1	0	1	3	0	0	0	1	0	0	0	1	1	2	3	1	1	0	0	0	2	1	0
6	7	2	0	1	0	1	3	0	0	0	1	0	0	0	1	1	3	3	1	1	0	0	0	2	1	0
5	6	2	0	1	0	1	2	0	0	0	1	0	0	0	1	1	2	2	1	1	0	0	0	2	0	0
4	7	2	1	1	0	1	3	0	0	0	1	0	0	0	1	1	2	3	1	1	0	0	0	2	1	0
5	8	2	1	1	0	1	3	0	0	0	1	0	0	0	1	1	2	3	1	1	0	0	0	2	1	0
3	8	2	1	1	0	1	3	0	0	0	1	0	0	0	1	1	4	4	1	1	0	0	0	2	1	0
5	1	2	1	1	0	1	2	0	0	0	1	0	0	0	1	1	2	3	1	1	0	0	0	2	2	0
3	5	2	1	1	0	1	2	0	0	0	1	0	0	2	3	1	2	2	1	1	0	0	0	2	1	0
1	4	2	0	1	0	1	0	0	0	0	1	0	0	2	3	1	2	2	1	1	0	0	0	2	0	0
3	6	2	2	1	0	1	3	0	0	0	1	0	0	0	3	1	3	4	1	1	0	0	0	2	1	0
2	6	2	1	1	0	1	1	0	0	0	1	0	0	2	3	1	3	3	1	1	0	0	0	2	0	0
6	8	2	2	1	1	1	0	0	0	0	1	0	0	0	0	1	2	2	1	1	0	0	0	2	0	0
6	4	2	2	1	1	1	3	0	0	0	1	0	0	0	1	1	2	3	1	1	0	0	0	2	0	0
7	3	2	0	1	1	1	3	0	0	0	1	0	0	0	1	1	2	2	1	1	0	0	0	2	2	0
5	2	2	0	1	1	1	3	0	0	0	1	0	0	1	1	1	2	3	1	1	0	0	0	2	1	0
5	7	2	1	1	1	1	3	0	0	0	1	0	0	1	1	1	2	2	1	1	0	0	0	2	1	0
3	7	2	2	1	1	1	2	0	0	0	1	0	0	0	1	1	1	1	1	1	0	0	0	2	1	0
2	2	2	2	1	0	1	3	0	0	0	1	0	0	0	1	1	1	1	1	1	0	0	0	2	1	0
5	4	2	2	1	0	1	3	0	0	0	1	0	0	1	3	1	3	4	1	1	0	0	0	2	1	0
3	5	1	2	1	0	1	3	0	0	0	1	0	0	0	1	1	2	1	1	1	0	1	0	2	0	0
1	2	2	2	1	0	1	0	0	0	0	1	0	0	2	0	1	2	2	1	1	0	1	0	2	0	0
1	7	2	1	1	0	1	0	0	0	0	1	0	0	0	0	1	2	2	1	1	0	1	0	2	0	0
1	8	2	1	1	0	1	0	0	0	0	1	0	0	0	0	1	2	2	1	1	0	1	0	2	0	0
1	6	2	2	1	0	1	0	0	0	0	1	0	0	0	0	1	3	4	1	1	0	1	0	2	0	0
3	8	2	1	1	0	1	3	0	0	0	1	0	0	0	1	1	1	1	1	1	0	1	0	2	0	0
1	5	2	3	1	0	1	0	0	0	0	1	0	0	0	1	1	2	2	1	1	0	1	0	2	0	0
3	8	2	2	1	0	1	3	0	0	0	1	0	0	0	1	1	3	3	1	1	0	1	0	2	0	0
2	2	2	2	1	0	1	1	0	0	0	1	0	0	1	1	1	1	2	1	1	0	1	0	2	0	0
2	1	2	2	1	0	1	1	0	0	0	1	0	0	0	1	1	3	3	1	1	0	1	0	2	0	0
3	6	2	2	1	0	1	2	0	0	0	1	0	0	0	1	1	2	2	1	1	0	1	0	2	0	0
3	6	1	2	1	0	1	2	0	0	0	1	0	0	2	0	1	3	2	1	1	0	0	1	2	1	0
2	4	2	2	1	0	1	2	0	0	0	1	0	0	1	0	1	1	1	1	1	0	0	1	2	2	0
2	7	2	2	1	0	2	2	0	0	0	1	0	0	0	0	1	1	2	1	1	0	0	1	2	0	0
2	1	2	2	1	0	1	1	0	0	0	1	0	0	0	0	1	2	3	1	1	0	0	1	2	1	0
1	7	2	2	1	0	1	1	0	0	0	1	0	0	1	0	1	2	2	1	1	0	0	1	2	2	0
1	8	2	1	1	0	1	1	0	0	0	1	0	0	1	0	1	3	4	1	1	0	0	1	2	1	0
4	6	2	3	1	0	1	3	0	0	0	1	0	0	2	0	1	2	2	1	1	0	0	1	2	1	0
3	6	2	2	1	0	1	2	0	0	0	1	0	0	1	0	1	1	1	1	1	0	0	1	2	1	0
2	2	2	1	1	0	1	2	0	0	0	1	0	0	0	1	1	3	3	1	1	0	0	1	2	1	0
1	7	2	2	1	0	1	1	0	0	0	1	0	0	1	1	1	1	2	1	1	0	0	1	2	1	0
2	8	2	1	1	0	1	3	0	0	0	1	0	0	0	1	1	2	2	1	1	0	0	1	2	1	0
5	1	2	1	1	0	1	3	0	0	0	1	0	0	0	1	1	1	2	1	1	0	0	1	2	1	0
4	1	2	2	1	0	1	3	0	0	0	1	0	0	0	1	1	3	4	1	1	0	0	1	2	0	0
4	4	2	2	1	0	1	3	0	0	0	1	0	0	2	1	1	2	3	1	1	0	0	1	2	1	0
6	8	2	2	1	0	1	3	0	0	0	1	0	0	2	1	1	4	5	1	1	0	0	1	2	1	0
2	2	2	2	1	0	1	1	0	0	0	1	0	0	0	1	1	3	4	1	1	0	0	1	2	0	0
3	2	2	1	1	0	1	3	0	0	0	1	0	0	0	1	1	2	2	1	1	0	0	1	2	1	0
1	7	2	2	1	0	1	1	0	0	0	1	0	0	0	0	1	1	1	1	1	0	0	1	2	1	0
3	2	2	2	2	0	1	3	0	0	0	1	0	0	2	0	1	2	3	1	1	0	0	0	2	1	0
3	2	2	2	2	0	1	2	0	0	0	1	0	0	1	0	1	2	2	1	1	0	0	0	2	1	0
6	8	2	1	2	0	1	2	0	0	0	1	0	0	0	0	1	4	4	1	1	0	0	0	2	2	0
1	7	2	2	2	0	1	0	0	0	0	1	0	0	0	0	1	3	3	1	1	0	0	0	2	0	0
5	5	2	1	2	0	1	3	0	0	0	1	0	0	2	0	1	2	3	1	1	0	0	0	2	1	0
6	1	2	1	2	0	1	3	0	0	0	1	0	0	0	1	1	2	3	1	1	0	0	0	2	1	0
6	1	2	2	2	0	1	2	0	0	0	1	0	0	0	1	1	2	2	1	1	0	0	0	2	0	0
7	8	2	1	2	0	1	3	0	0	0	1	0	0	0	1	1	4	5	1	1	0	0	0	2	0	0
7	7	2	0	2	0	1	3	0	0	0	1	0	0	0	1	1	3	4	1	1	0	0	0	2	0	0
2	6	2	2	2	0	1	1	0	0	0	1	0	0	2	1	1	1	1	1	1	0	0	0	2	1	0
5	8	2	2	2	0	1	2	0	0	0	1	0	0	1	1	1	3	4	1	1	0	0	0	2	0	0
5	2	2	1	2	0	1	3	0	0	0	1	0	0	0	1	1	2	3	1	1	0	0	0	2	0	0
7	2	2	0	2	0	1	3	0	0	0	1	0	0	2	1	1	2	3	1	1	0	0	0	2	0	0
7	7	2	1	2	0	1	3	0	0	0	1	0	0	0	1	1	2	2	1	1	0	0	0	2	1	0
7	2	2	2	2	0	1	3	0	0	0	1	0	0	0	1	1	4	5	1	1	0	0	0	2	1	0
6	2	2	2	2	0	1	3	0	0	0	1	0	0	0	1	1	4	4	1	1	0	0	0	2	2	0
4	4	2	2	2	0	1	2	0	0	0	1	0	0	0	1	1	4	4	1	1	0	0	0	2	1	0
2	4	2	3	2	0	1	2	0	0	0	1	0	0	1	1	1	2	3	1	1	0	0	0	2	0	0
2	1	2	2	2	0	1	1	0	0	0	1	0	0	0	1	1	3	3	1	1	0	0	0	2	2	0
4	1	2	2	2	0	1	3	0	0	0	1	0	0	0	1	1	3	4	1	1	0	0	0	2	1	0
6	6	2	1	2	1	1	3	0	0	0	1	0	0	2	0	1	2	3	1	1	0	0	0	2	0	0
7	2	2	2	2	1	1	3	0	0	0	1	0	0	0	0	1	3	3	1	1	0	0	0	2	1	0
5	4	2	1	2	1	1	2	0	0	0	1	0	0	0	1	1	1	2	1	1	0	0	0	2	2	0
6	6	2	2	2	1	1	1	0	0	0	1	0	0	0	1	1	3	4	1	1	0	0	0	2	1	0
6	6	2	2	2	1	1	2	0	0	0	1	0	0	1	1	1	4	4	1	1	0	0	0	2	1	0
1	8	2	2	2	0	1	0	0	0	0	1	0	0	0	0	1	2	2	1	1	0	1	0	2	0	0
3	8	2	1	2	0	1	2	0	0	0	1	0	0	0	0	1	3	4	1	1	0	1	0	2	0	0
3	8	2	1	2	0	1	1	0	0	0	1	0	0	0	0	1	2	2	1	1	0	1	0	2	0	0
2	2	2	2	2	0	1	1	0	0	0	1	0	0	0	3	1	2	2	1	1	0	1	0	2	0	0
2	1	2	2	2	0	1	2	0	0	0	1	0	0	0	0	1	2	3	1	1	0	0	1	2	1	0
1	4	2	2	2	0	1	1	0	0	0	1	0	0	0	0	1	1	1	1	1	0	0	1	2	1	0
3	2	2	2	2	0	1	3	0	0	0	1	0	0	1	0	1	2	2	1	1	0	0	1	2	2	0
2	3	2	2	2	0	2	1	0	0	0	1	0	0	0	0	1	3	4	1	1	0	0	1	2	1	0
4	8	2	2	2	0	1	3	0	0	0	1	0	0	0	0	1	4	5	1	1	0	0	1	2	0	0
3	6	2	3	2	0	1	2	0	0	0	1	0	0	2	0	1	4	4	1	1	0	0	1	2	1	0
3	4	2	2	2	0	2	2	0	0	0	1	0	0	2	0	1	3	4	1	1	0	0	1	2	0	0
3	5	2	2	2	0	1	2	0	0	0	1	0	0	2	1	1	3	3	1	1	0	0	1	2	0	0
1	7	2	2	2	0	1	1	0	0	0	1	0	0	0	1	1	3	3	1	1	0	0	1	2	1	0
2	5	2	2	2	0	1	2	0	0	0	1	0	0	0	1	1	2	3	1	1	0	0	1	2	1	0
2	7	2	2	2	0	1	2	0	0	0	1	0	0	1	1	1	1	1	1	1	0	0	1	2	2	0
3	8	2	2	2	0	1	1	0	0	0	1	0	0	0	4	1	2	3	1	1	0	0	1	2	2	0
5	8	2	2	2	1	1	3	0	0	0	1	0	0	2	1	1	4	4	1	1	0	0	1	2	1	0
3	1	1	2	2	0	1	1	0	0	0	1	0	0	0	1	1	2	1	1	1	0	1	1	2	0	0
4	4	1	2	3	0	1	3	0	0	0	1	0	0	2	1	1	4	3	1	1	0	0	0	2	1	0
4	8	2	1	3	0	1	3	0	0	0	1	0	0	0	0	1	4	4	1	1	0	0	0	2	1	0
7	1	2	2	3	0	1	3	0	0	0	1	0	0	0	1	1	3	4	1	1	0	0	0	2	0	0
[truncated: 14,304 more rows]
